# Supplementary material for: Heading direction with respect to a reference point modulates place-cell activity
Source: Nat Commun. 2019 May 27;10:2333. doi: 10.1038/s41467-019-10139-7 (PMC6536526; doi:10.1038/s41467-019-10139-7)
Supplement: Supplementary file 2 — Source Data [file 41467_2019_10139_MOESM2_ESM.xlsx]

## Sheet: All Figures
Fig1a:Variance explained by the place-tuning		Fig1d: tuning strength (shuffled data)	Fig1d: tuning strength (data)	Fig1d: Indexes (out of the 697 cells) of neurons statistically significanlty tuned		Fig2b: tuning strength (shuffled data)	Fig2b: tuning strength (data)	Fig2b: Indexes (out of the 697 cells) of neurons statistically significanlty tuned		Fig2c: % Variance explained by the place-tuning	Fig2c: % Variance explained by RH-angle model		Fig3: Amplitude modulation by the fitted model	Fig3: Preferred RH-angle by the fitted model	Fig3: Ref.Point X-coord fitted by model in bins (1bin=5cm)	Fig3: Ref.Point Y-coord fitted by model in bins (1bin=5cm)		Fig3: X-coord Ref.Point within the arena, in bins (1bin=5cm)	Fig3: X-coord Place-field in bins (1bin=5cm)	Fig3: Y-coord Ref.Point within the arena, in bins (1bin=5cm)	Fig3: Y-coord Place-field in bins (1bin=5cm)
0.227567		0.0447619	0.0279486	10		0.0680999	0.083944	8		0.227567	0.227567		-0.0482257	0.000233913	8	8		5	5.5	1.69502	6.5
0.24763		0.0688999	0.0455363	11		0.0974782	0.0477981	9		0.24763	0.24763		-0.0223293	8.1325e-05	1	10		4.01174	4.66667	8	9
0.24008		0.0199755	0.0185009	13		0.0288854	0.0279473	10		0.24008	0.241052		0.0535837	-9.49242e-05	7	10		1.49092	8	4	5
0.24951		0.0258705	0.0120241	14		0.0391146	0.0466135	11		0.24951	0.258496		0.096799	-4.10896e-05	6	6		9.99827	4.33333	8.95105	2
0.127971		0.053342	0.0347811	15		0.0711103	0.0639322	12		0.127971	0.14005		0.0797943	0.000399937	9	2		9.9966	10	5.41216	10
0.0704712		0.038202	0.0373461	22		0.0538114	0.0534591	13		0.0704712	0.0721313		0.104209	0.000255883	4	4		2.99867	6	2.00003	10
0.0851048		0.0589813	0.078877	28		0.0812422	0.107474	15		0.0851048	0.104987		0.20693	0.755985	1.32	2.233		8	3	3.59038	5.5
0.484262		0.0192314	0.0173846	31		0.0276908	0.0813423	17		0.484262	0.484262		-0.146998	0.000145627	4	4		1.9987	6.5	9	8.5
0.177934		0.0152194	0.0176885	33		0.0226532	0.0528426	20		0.177934	0.191704		0.107241	-0.000143392	4	8		6.97747	6.5	3	1.5
0.199968		0.0196782	0.0636696	37		0.0257829	0.0692699	22		0.199968	0.225307		0.142617	-0.256515	0.34	9.068		9.78763	3	0.978104	5
0.161174		0.023079	0.0446917	42		0.0327928	0.0695699	25		0.161174	0.178403		-0.137795	-0.510259	9.47	4.014		10	10	4.97659	2
0.176121		0.0184533	0.0333541	43		0.0255722	0.071328	29		0.176121	0.20309		0.132189	-0.0131278	2.97	7.041		3	6.5	8	7.42857
0.077649		0.0316788	0.0787208	47		0.0438722	0.0787208	31		0.077649	0.0915276		0.157442	0.0685877	-56835.9	150527		4	5.71429	8.11215	2
0.139673		0.0559278	0.0992	48		0.0778073	0.0992	32		0.139673	0.145762		0.198525	-0.377548	37795.6	-16838.3		4	8.5	8.08555	5
0.133517		0.0787898	0.214606	51		0.113671	0.214606	33		0.133517	0.175532		0.429294	-0.197124	-42623.8	41992.7		-2.58647	5	3	2
0.0806518		0.0527576	0.0553361	54		0.0792222	0.0421149	34		0.0806518	0.0815557		0.060367	0.000696668	6	4.001		1.3576	10	9.36523	5.33333
0.204271		0.0194836	0.029399	55		0.0243378	0.0415716	37		0.204271	0.20468		-0.0340627	0.000169945	4	3		6	5	2	7.66667
0.10269		0.0703689	0.0675272	61		0.100556	0.0873487	39		0.10269	0.116651		0.145617	-0.000342228	10	5		6	7.66667	2	10
0.12654		0.0487244	0.0669782	64		0.06614	0.112963	41		0.12654	0.152664		-0.18958	0.000292908	7	10		8	5	3.15595	5
0.205117		0.0214463	0.0158234	68		0.0296202	0.0606559	42		0.205117	0.222405		0.129965	-0.00100497	6	4		10	3	7.97168	6
0.111517		0.0220538	0.0232033	69		0.027985	0.0358332	43		0.111517	0.114649		0.0789506	-0.486954	7	3		10	5.5	4	5.25
0.194288		0.0232732	0.0941249	71		0.0290753	0.0941249	44		0.194288	0.218952		0.187933	0.741234	-17679.1	-11624.4		10	4.875	2	3
0.126372		0.0116846	0.00974572	72		0.0153947	0.00974572	45		0.126372	0.127955		0.0194953	-0.434421	-197662	354522		2	1	5.84735	7
0.24126		0.0140212	0.0130866	73		0.0189578	0.0243671	47		0.24126	0.242773		-0.0467015	0.000490911	7.5	0.151		3	10	8	9
0.176527		0.0248763	0.0381269	74		0.0326981	0.0648609	48		0.176527	0.184044		-0.0673371	0.000345336	2	8		10.4162	10	9	5
0.082356		0.054979	0.0564771	76		0.0718108	0.114469	49		0.082356	0.101041		0.205954	-0.000861211	5	2		-0.150887	3	10	1
0.118821		0.0800744	0.124962	79		0.111922	0.161943	50		0.118821	0.140819		0.416164	1.69967	4.96	6.005		3	4	4	8.5
0.184105		0.0339894	0.0761253	80		0.0457745	0.0761253	51		0.184105	0.184105		0.152254	0.105267	190729	-215298		4.00004	10	5	1
0.118475		0.0112094	0.0205949	81		0.0148821	0.0278415	54		0.118475	0.126808		0.0521395	0.932637	4.38	0.511		9	2	7	1
0.153935		0.027803	0.0444144	82		0.035549	0.0444144	56		0.153935	0.153935		-0.0888306	-0.550715	206488	-79220.2		0.403374	5.5	1.00321	9
0.286298		0.0128062	0.0321224	83		0.0176824	0.0321224	61		0.286298	0.29259		0.0642651	-0.391567	54278.9	39088.3		9	1	6	5
0.28451		0.0241972	0.0377683	85		0.034856	0.120526	63		0.28451	0.318216		0.241591	-0.0616158	8	6		6	2	3.71302	8
0.133144		0.03592	0.0982642	87		0.0504324	0.0982642	64		0.133144	0.152089		0.196542	0.236297	7769.95	-66218.1		3.57699	6.5	2.64829	4.25
0.147592		0.0649462	0.0684465	92		0.0874163	0.177245	68		0.147592	0.167665		-0.131556	1.71505e-06	9	7		10	10	7	5
0.104694		0.0337743	0.0117941	93		0.0458519	0.0407788	69		0.104694	0.110574		0.0878452	8.07477e-05	9	5		4	5.25	6	2.5
0.100925		0.0663249	0.045861	98		0.101892	0.117241	70		0.100925	0.107829		0.245709	-9.97836e-05	3	4		4	10	4	5.25
0.177209		0.0210745	0.054992	104		0.0268463	0.0445724	71		0.177209	0.177209		-0.0816662	0.000115028	6	3		5	4.66667	3	5.66667
0.249114		0.0413661	0.0661035	107		0.056984	0.0807936	72		0.249114	0.251942		0.0153164	8.51124e-06	6	4		8	4	2	10
0.34285		0.0147336	0.00403562	110		0.0198497	0.0385598	73		0.34285	0.34414		-0.0536267	2.19077e-05	5	3		2	7.33333	6	5
0.199886		0.0256344	0.031466	112		0.0359326	0.031466	79		0.199886	0.203453		-0.0629263	0.507161	411903	-104096		4	2	1.16349	4.5
0.252325		0.0240348	0.0395816	114		0.0304579	0.0549979	80		0.252325	0.252325		0.105061	-0.000483952	8	10		1	8	4	2.5
0.342034		0.0259335	0.0807457	116		0.0377204	0.0807457	81		0.342034	0.361084		-0.162633	0.00158275	-24.72	5.412		7	10	4	10
0.186137		0.0268297	0.0533506	117		0.0371624	0.0838487	82		0.186137	0.196047		-0.156752	0.000198161	10	6		3.03114	7	1.57274	1
0.159533		0.0454964	0.0665192	118		0.0653394	0.145947	83		0.159533	0.163151		0.31702	-0.00110302	3	8		5.00002	5.66667	5	1.66667
0.363464		0.0498527	0.0568387	119		0.0641259	0.11893	85		0.363464	0.36751		-0.0839942	0.000125841	5	4		3	3	2	4.66667
0.363238		0.0814953	0.0844999	120		0.108624	0.0964558	88		0.363238	0.398617		0.191428	0.0710992	10.06	8.112		7	1.33333	10	6
0.136529		0.0504185	0.120871	121		0.0685375	0.120871	90		0.136529	0.163229		0.241717	0.251683	-462.69	-63450.3		10	5	7	9.66667
0.287318		0.0691634	0.160373	126		0.106816	0.329688	92		0.287318	0.358027		-0.661566	-0.0137588	6.33	1.997		5	5	6.16268	4
0.176535		0.0425203	0.0651845	127		0.058282	0.127988	93		0.176535	0.176535		0.240142	0.346013	5	10		9	2	6	10
0.166364		0.0350751	0.0117059	130		0.0452361	0.135349	96		0.166364	0.176876		0.287873	0.205002	5.56	7.79		3	10	1	10
0.181785		0.0466429	0.137105	131		0.0678182	0.137105	97		0.181785	0.197875		0.274133	0.205765	22882.7	-76195.8		4.94276	2	2.29576	5
0.154322		0.0320537	0.0452079	136		0.0423095	0.0498434	98		0.154322	0.157595		0.110212	0.708243	2.96	20.919		8	2	1.0124	10
0.394743		0.032896	0.033707	137		0.0466686	0.0476709	99		0.394743	0.411075		0.118483	-0.000524084	6	6		4	2	5.32599	7
0.424355		0.0589413	0.171617	138		0.0888573	0.171617	104		0.424355	0.424355		0.343196	0.140898	-16868.3	-22733.2		-24.7195	10	5.00007	2
0.163912		0.0470871	0.0934081	139		0.0683406	0.101226	106		0.163912	0.174243		0.200115	0.000336422	-4.06	9.136		5	2	1	7
0.198631		0.0155593	0.0067671	140		0.0222648	0.0481882	107		0.198631	0.217515		0.0900614	-0.0003143	3	7		6	1	2.00594	2
0.25048		0.0267276	0.0201156	142		0.0371098	0.0581469	108		0.25048	0.252414		0.0893862	0.0836818	6	5		1.23642	1.5	4	1
0.139822		0.0172199	0.0102738	143		0.0266145	0.00532288	109		0.139822	0.139822		0.0135142	-1.73065e-05	2	2		7.98885	8	6.00001	5.5
0.180607		0.0420489	0.0603453	148		0.0535928	0.0603453	110		0.180607	0.18838		0.12069	-0.604389	-83493.5	930344		7.33843	9	2	5
0.139555		0.0462175	0.0670393	150		0.0648437	0.0456439	112		0.139555	0.143085		-0.0871069	0.000115588	9	9		8.50475	8.66667	8	3
0.198347		0.0134306	0.0449926	151		0.0183332	0.0555505	114		0.198347	0.2254		0.114708	-0.32614	8.01	10		1.89333	6.66667	6	4.33333
0.164612		0.0175969	0.0319526	152		0.0229405	0.0286575	116		0.164612	0.171853		-0.0640388	0.000290408	10	1		7.08722	5	9.02487	1.33333
0.333951		0.019664	0.021695	153		0.0292311	0.0538865	117		0.333951	0.347777		0.107567	-0.000278658	3	3		4.96406	2	6.07721	2
0.103811		0.0249052	0.0587586	154		0.0318735	0.0741065	118		0.103811	0.120089		0.133111	-0.530355	8	0.999		0.804832	1	5	2
0.141236		0.017017	0.0257678	155		0.0244499	0.0274504	119		0.141236	0.143267		0.0563554	-0.000226564	4	7		3	5	8.33161	5
0.26485		0.0224358	0.044889	156		0.0305565	0.044889	120		0.26485	0.268466		-0.0898293	0.750851	17870	-36510.8		0.984849	6	2	3
0.180234		0.0530011	0.0619775	157		0.0696801	0.0619775	121		0.180234	0.200117		0.123955	-0.0843563	-4.94523e+11	4.85215e+11		8	9	4.0537	7.6
0.483509		0.032755	0.0968503	159		0.0443947	0.150053	126		0.483509	0.506003		0.27105	-0.0010691	10	3		3	4	8.5618	6
0.199863		0.0152548	0.0692999	160		0.0229728	0.0692999	127		0.199863	0.223126		0.138475	-0.412063	32945.3	-2250.22		7.99999	4.5	3.85785	4
0.15793		0.0871914	0.156561	161		0.123202	0.226152	130		0.15793	0.171362		0.430209	-0.0012481	1	9		5	3	2	3
0.224024		0.017709	0.0652728	162		0.0227228	0.05447	131		0.224024	0.233253		0.0513602	-0.000151489	10	10		4	10	7	3
0.159069		0.0618412	0.170691	163		0.0844217	0.229418	132		0.159069	0.203409		0.424324	-0.00201339	8.86	6.509		9	7	0.672115	2
0.194797		0.026609	0.0516749	164		0.0356218	0.0836442	136		0.194797	0.227004		-0.167415	-0.397518	1.49	5.864		2.00002	1	1	5
0.337825		0.0309114	0.0732636	166		0.0415911	0.0732636	139		0.337825	0.351119		0.146423	-0.423593	20873.8	42734		3	3	2	1
0.195716		0.0207092	0.0385821	167		0.0295512	0.0486854	140		0.195716	0.206594		0.0912712	-0.000167866	9	6		6	7	0.954828	5
0.0443676		0.0788425	0.160017	168		0.109922	0.160017	141		0.0443676	0.0689224		0.320034	0.0141332	5.495e+13	2.10207e+12		4	2	5.00001	5
0.0980543		0.0331822	0.0550058	169		0.0502357	0.0818312	148		0.0980543	0.0980543		0.173906	-0.000484118	6	10		6.07072	9	0.151014	5.5
0.0987456		0.065522	0.0466737	170		0.0894859	0.071302	150		0.0987456	0.0987456		-0.124024	0.00115407	2	2		9	1	4	3
0.103005		0.0277967	0.134286	171		0.039604	0.134286	151		0.103005	0.132449		0.268557	0.56938	7807.64	-927.068		8	8	3	5
0.216543		0.0274135	0.120966	175		0.0392687	0.150176	152		0.216543	0.271264		0.27787	-0.331015	2	9.406		7	8	3	5
0.32502		0.0674553	0.210602	179		0.0895601	0.351608	153		0.32502	0.445739		-0.709464	-0.000400264	10	7.004		8.00002	7.5	7	6
0.215482		0.0728841	0.205747	180		0.0937014	0.268897	154		0.215482	0.215482		-0.518308	-0.00017142	8	1		3.94196	6.5	7	3.5
0.151369		0.0413271	0.106027	182		0.0561633	0.106027	155		0.151369	0.161868		0.212073	0.237987	-36609.4	-12289.3		0.349814	1	3	6.33333
0.316515		0.0596805	0.0318573	184		0.0795004	0.0466481	156		0.316515	0.334438		-0.0571242	0.000389016	1	1		7	1	1	10
0.261909		0.0336078	0.086248	185		0.0457257	0.131062	157		0.261909	0.284778		-0.269932	0.00100538	5	9		6.3122	7	2.45005	8.5
0.104086		0.0778815	0.0641572	186		0.107516	0.154922	159		0.104086	0.122505		0.299129	-0.000841234	8	7.139		4	10	4.95577	10
0.361224		0.0489124	0.0992421	187		0.0695654	0.0992421	160		0.361224	0.361224		0.198622	0.502924	40888.4	-28539.7		8.00398	4	8	1
0.119125		0.0437809	0.0598878	188		0.0595511	0.107351	161		0.119125	0.140931		0.233835	-0.786579	5	7		10	7	7.12506	5.66667
0.132583		0.0474451	0.0895166	189		0.0665494	0.102939	162		0.132583	0.142421		0.185339	-0.13185	8.38	1.573		7	3.5	6.4156	6.42857
0.26864		0.0163524	0.0304717	195		0.0238777	0.0397049	163		0.26864	0.274309		-0.0669271	0.000145839	9	2		10	7	8	5
0.200321		0.0357657	0.0684309	197		0.0504725	0.061042	164		0.200321	0.215792		0.147419	1.06269	4	1		4	3	8	5
0.307271		0.0186829	0.0516764	198		0.025787	0.0622085	165		0.307271	0.316404		0.107628	-0.000442624	1	10		3.00008	9	5	1.5
0.214165		0.0831766	0.315045	203		0.117743	0.315045	166		0.214165	0.296769		0.630096	0.0657765	-1060.03	-16659		10.3752	6.66667	3.92916	9
0.256604		0.0548059	0.0595095	206		0.0729248	0.0758955	167		0.256604	0.256604		-0.183973	0.000521122	2	4		8.53144	6.14286	7.78988	5
0.157859		0.0517171	0.0233908	208		0.0716497	0.0725617	168		0.157859	0.174956		-0.14542	0.000193378	1	9		1	10	2.89291	1
0.165757		0.031474	0.0221602	210		0.0472595	0.0874866	169		0.165757	0.183872		0.180911	-0.649585	6.98	8.876		9.99537	7.5	5.15382	7.33333
0.394199		0.0440886	0.0498849	215		0.0586109	0.220017	170		0.394199	0.458888		-0.454795	0.102012	8.5	3.929		7	1	8.39027	4.33333
0.37915		0.0568512	0.15133	216		0.0825303	0.291727	171		0.37915	0.436907		-0.600705	0.00113652	4	4		5	1	5.57109	6
0.486556		0.0506377	0.0363076	217		0.0733494	0.139762	172		0.486556	0.540561		-0.259447	0.0921418	4.43	2.435		3	4	8	4.33333
0.192319		0.0507678	0.0459303	219		0.0643194	0.0459303	175		0.192319	0.192319		0.0918408	0.143059	546448	-313041		6.32797	5.66667	6	7
0.246279		0.0370941	0.0443079	222		0.0516728	0.0769432	177		0.246279	0.254058		0.128644	-1.06455	6	10		10.0001	6.66667	5	5.11111
0.0884605		0.0278964	0.0350938	223		0.0382919	0.0520862	179		0.0884605	0.100208		-0.115276	-0.0243212	9.78	4.786		0.444039	6	1	5
0.105937		0.0245308	0.0107709	225		0.0357172	0.0201024	180		0.105937	0.107118		0.0207959	-9.81371e-05	7	10		4.0001	1	9	1
0.219956		0.0236591	0.0919061	226		0.0314681	0.0919061	184		0.219956	0.255831		0.183812	-0.379825	101569	13429.2		5	4	7	9
0.272746		0.0530676	0.0755191	227		0.0774398	0.129224	185		0.272746	0.272746		0.338043	-0.288581	6.06	9.025		10	6	9.13574	5.66667
0.182898		0.0605436	0.106592	230		0.0854708	0.166912	186		0.182898	0.197975		0.279556	-0.240447	8.49	-1.19		4	4.66667	10	7
0.249836		0.0675009	0.159757	234		0.0923197	0.248211	187		0.249836	0.29264		-0.467116	0.00150855	8	6		4.99634	5	10	9.5
0.224239		0.0417572	0.000537394	235		0.056281	0.165994	188		0.224239	0.252978		-0.31946	0.000537429	3.03	3.59		9	5	5	6
0.384292		0.0408035	0.0769703	237		0.0597356	0.192805	189		0.384292	0.447429		-0.376422	0.0185834	9.88	5.899		7.99506	5	5.85833	5
0.445958		0.0446549	0.328686	239		0.0632342	0.328686	195		0.445958	0.560751		0.657331	0.24737	36810.8	-138363		7.03541	8.66667	6	4
0.132052		0.0197381	0.0160743	241		0.0255863	0.0145873	196		0.132052	0.133004		-0.0251588	0.000144013	1	6		3.46965	10	7	4
0.144245		0.0151845	0.0657451	242		0.0231123	0.0779715	197		0.144245	0.169331		-0.129038	-0.000404788	8.93	10.064		0.825645	4	3.24157	4
0.225071		0.044019	0.0361861	243		0.0664607	0.0909051	198		0.225071	0.225071		-0.181599	0.000148144	7	10		5.42815	6.33333	1	6
0.231606		0.0297474	0.0961632	253		0.0425007	0.0961632	199		0.231606	0.241794		0.192331	0.0776302	2.05465e+06	-1.44708e+07		3.40591	4	6	5.5
0.354621		0.0325204	0.0495805	255		0.0418236	0.0495805	200		0.354621	0.365435		0.0991651	0.269526	743407	-1.20326e+06		3	1	3	6
0.388485		0.0315428	0.267866	258		0.0464308	0.358307	202		0.388485	0.481977		-0.714335	-0.0014683	8.43	10.579		5	3.14286	5.99999	8
0.149334		0.0427157	0.104267	260		0.0633887	0.136301	203		0.149334	0.175532		0.254667	-0.000697718	0.78	8.526		8.17095	7	5.01921	5
0.315269		0.0312916	0.149355	266		0.0453669	0.149355	204		0.315269	0.316635		0.298712	0.184506	-1.54296e+09	2.96103e+07		8.48409	7	10	9.5
0.37109		0.0469178	0.139717	272		0.066168	0.158071	207		0.37109	0.41452		-0.324515	-0.00232687	1.94	10.253		4.45079	10	4	8.125
0.21875		0.0592137	0.20346	273		0.0821708	0.425111	210		0.21875	0.292198		-0.855145	0.00160693	1	6		5	4	6	1
0.488497		0.0278676	0.0729534	274		0.040277	0.167554	211		0.488497	0.500447		-0.333399	0.0289004	6.85	5.154		4	4.5	3	4
0.158767		0.0229379	0.0248266	275		0.0296869	0.0364363	215		0.158767	0.171532		0.0840595	-0.585012	9.92	6.251		1.49936	1	7.46032	4.5
0.10364		0.0107152	0.00772775	280		0.0146279	0.0182961	216		0.10364	0.105673		-0.035187	0.000157915	3	4		0.999935	10	4	9
0.068943		0.0277811	0.0264618	284		0.0378799	0.00848501	217		0.068943	0.068943		0.00949421	3.93284e-06	7	6		4	3.5	8	6
0.108818		0.0834371	0.0182724	286		0.113239	0.0577138	219		0.108818	0.108818		0.120109	0.000155971	10	9.018		7.01878	9	7	10
0.376564		0.0303231	0.0854508	287		0.0405843	0.167424	222		0.376564	0.43735		-0.341672	-0.00105087	4	8		9	9.5	3	6
0.402702		0.0442829	0.239231	288		0.0633042	0.333536	223		0.402702	0.475389		-0.681479	0.00049077	8.05	9.881		5	6.25	7.00001	9
0.161022		0.0488359	0.0414963	289		0.0732545	0.0971513	225		0.161022	0.161022		-0.18066	0.000419316	7	4		6	1	1.69541	8
0.11242		0.0503872	0.0761103	290		0.0701168	0.0761103	226		0.11242	0.11242		-0.15234	0.585838	-11301.6	-23321		8.26676	1	4.21957	1
0.404473		0.0288322	0.125203	291		0.0391866	0.136379	228		0.404473	0.407732		0.299986	0.749126	4.02	-1.358		2	6	5.89945	4
0.54177		0.0594906	0.225636	292		0.0808304	0.225636	230		0.54177	0.560996		0.451292	0.00125865	-134.45	-212.603		7	1	5.9252	7.5
0.348731		0.0327312	0.0184678	293		0.0469624	0.231216	231		0.348731	0.386239		-0.455348	-0.0129068	5.44	5.847		9	8	6.14799	2
0.108151		0.0128299	0.0141577	294		0.0188017	0.0249199	234		0.108151	0.109478		0.0181504	-7.4488e-06	6	7		10.0582	7	7	3
0.212405		0.0103755	0.0126267	295		0.0146709	0.0182897	235		0.212405	0.21565		-0.0399211	5.60421e-05	10	10		5.0343	5	7	4
0.10153		0.0486803	0.0414034	299		0.0711616	0.0576461	236		0.10153	0.116666		0.130518	0.0361453	6.19	6.841		8	10	6	6
0.391096		0.0229935	0.0832816	300		0.0331883	0.16701	237		0.391096	0.440865		-0.216782	6.38094e-05	10.38	4.714		9.40303	5.33333	3.97153	1
0.226411		0.0379346	0.0831191	301		0.0558935	0.0831191	238		0.226411	0.227835		0.166365	-0.7539	43801.5	-62913.7		3.07313	4	5	4.83333
0.256571		0.0892768	0.198513	304		0.118382	0.198513	239		0.256571	0.291487		0.396819	-0.526968	496.92	28626.3		5	2.5	5.01588	8
0.341557		0.0370494	0.182461	306		0.0490022	0.182461	241		0.341557	0.341557		-0.36497	0.295726	-9932.83	52576.7		7	8.5	4.99918	8
0.3778		0.0478684	0.243349	308		0.0656362	0.368767	242		0.3778	0.559338		-0.745499	0.00123398	8	1		3.99967	4	2.46754	6.5
0.310242		0.0346679	0.0366371	310		0.0451647	0.107915	243		0.310242	0.310242		-0.0432473	0.00014829	3	9		9.99922	1	7	7.71429
0.412131		0.0416007	0.0951269	315		0.0537385	0.0951269	245		0.412131	0.478927		0.190304	-0.534915	155845	-1866.73		2	1	9	8
0.0996339		0.0379779	0.090454	316		0.0569275	0.0685404	248		0.0996339	0.125844		0.148776	-0.00050529	1	5		1	6	9	8
0.0881617		0.038281	0.0642668	322		0.053282	0.0642668	250		0.0881617	0.109145		0.12852	-0.308738	28712	-24260.1		4	4	7	9
0.106899		0.0194862	0.00289525	326		0.0240836	0.00787816	251		0.106899	0.107642		0.00884012	9.0617e-07	4	1		7	7	5	8
0.112141		0.0126078	0.00582411	330		0.0181279	0.0219628	253		0.112141	0.11355		-0.0279482	0.000150532	5	3		5.00043	7.33333	6.16642	4.33333
0.16078		0.0794083	0.138929	334		0.10537	0.138929	254		0.16078	0.183706		0.277814	0.319113	-113835	-35831		2	1	6	8.14286
0.363705		0.040077	0.11586	336		0.0556965	0.318909	255		0.363705	0.471889		-0.662391	-0.116228	7	4		8.05363	1	0.776247	10
0.153261		0.0264658	0.031499	338		0.0356936	0.0498958	258		0.153261	0.153261		-0.0851987	-7.99604e-05	2	10		2	2.5	3.00022	3
0.156307		0.0287042	0.159013	339		0.0402857	0.161067	260		0.156307	0.209004		0.339906	-0.00189105	7.83	13.695		5	3.57143	8.27231	5
0.46106		0.0357964	0.162172	343		0.0509457	0.255626	261		0.46106	0.490671		-0.510721	0.001462	10	6		8	10	9.4059	6
0.315267		0.0352627	0.184945	352		0.0523126	0.184945	265		0.315267	0.345282		-0.369836	-0.250296	80504.7	106743		5	2	5.00663	1
0.286207		0.0288906	0.085486	355		0.0439991	0.179783	266		0.286207	0.317624		-0.367161	0.136957	2.21	5.087		0.881096	4	6	8
0.230068		0.0718295	0.238185	360		0.105882	0.238185	269		0.230068	0.248739		0.47636	0.399583	-43558.4	-46989.7		1	7	2.56574	8.5
0.26743		0.0404623	0.10796	367		0.0563396	0.247215	271		0.26743	0.295394		-0.204266	0.000723213	4	9		5	7	3	6.66667
0.130316		0.01568	0.0374159	368		0.0208033	0.05426	273		0.130316	0.142837		-0.102919	0.00034775	6	1.001		2.80511	3.57143	1	1
0.0843718		0.0233121	0.0781231	370		0.0334298	0.0818573	274		0.0843718	0.100075		0.156831	0.593076	-3.86	7.091		6.93535	5	6.91031	2
0.117321		0.0535116	0.0695993	375		0.0816126	0.117693	275		0.117321	0.13673		0.238972	-0.000460321	1	3		5	1	4	6.66667
0.178089		0.0413746	0.130373	378		0.0538009	0.130373	277		0.178089	0.216664		0.260865	-0.539595	84301.5	32100		1.20349	1	4	8
0.270396		0.083784	0.429289	379		0.105738	0.429289	283		0.270396	0.441612		0.858772	-0.248924	-5730.78	13855.7		10	6	1	8
0.144438		0.089817	0.178517	381		0.125397	0.372197	284		0.144438	0.260492		0.752024	-0.00608085	1	7		8.91633	8	4.00002	1
0.14304		0.0896182	0.344657	384		0.127902	0.329888	285		0.14304	0.281179		0.711467	0.000601759	0.24	11.644		5.0003	4	8	7.66667
0.232443		0.068129	0.320709	385		0.0946765	0.320709	286		0.232443	0.37865		0.641667	0.271882	-79855.8	-6051.15		10	5	7.55986	4.5
0.364688		0.0396672	0.154141	386		0.0498419	0.362896	287		0.364688	0.489707		-0.745908	0.000546219	8.94	4.954		9.91612	7	3	1
0.12545		0.0248003	0.0251132	393		0.0342972	0.0745404	288		0.12545	0.137866		-0.11297	-0.111192	6.07	2.648		6.18641	6	4.95361	8
0.214303		0.0348403	0.190246	402		0.055508	0.338748	289		0.214303	0.275734		0.685784	0.0866458	5.16	2.572		0.999992	4	6.36577	8
0.150713		0.0322815	0.0673417	404		0.0472021	0.0939282	290		0.150713	0.174937		0.178775	-7.89682e-05	7	10		3	6	5.78397	3.5
0.210454		0.0226139	0.167304	405		0.0328863	0.205664	291		0.210454	0.286131		-0.413679	0.0646108	5.35	11.702		2	4	7	8
0.256197		0.0470535	0.132269	406		0.0695291	0.238402	292		0.256197	0.303975		-0.4364	0.000787136	1	7		6.41686	7	0.999317	7
0.264029		0.0262842	0.0750716	407		0.0388978	0.150747	293		0.264029	0.279417		-0.311855	-0.0249334	2.99	3.972		1	2.5	7.04139	6
0.119486		0.029504	0.109922	410		0.0366779	0.109922	294		0.119486	0.137586		0.2199	0.270675	-85121.8	-66425.4		3	7.5	0.467626	10
0.39043		0.039434	0.0741692	412		0.0564066	0.260651	295		0.39043	0.490094		-0.536156	0.00139683	6	3		6	1.66667	5	4
0.163242		0.0308027	0.0560234	416		0.0469438	0.0726212	296		0.163242	0.163242		-0.115282	0.000414539	0.83	5.312		4.53463	9	2	7
0.231547		0.0255941	0.022488	422		0.0353466	0.0415228	299		0.231547	0.231547		-0.0707519	0.000156026	9	3		5	2	3.49456	4
0.375578		0.0286133	0.0965555	424		0.0404607	0.242975	300		0.375578	0.486872		-0.465303	0.133679	4.05	3.984		8	7	4	10
0.472806		0.0413715	0.080006	430		0.0582021	0.080006	301		0.472806	0.493077		0.159936	0.592829	-109592	-78343.6		10	9	7.13914	7.66667
0.415799		0.0346273	0.010917	433		0.0496452	0.242975	302		0.415799	0.505413		-0.490568	-0.223011	5.08	5.847		5.56443	3	4	5
0.248039		0.0263851	0.0217574	434		0.0350996	0.0324363	306		0.248039	0.260288		0.0818928	-0.135511	1	9		2.97407	9.5	6	1
0.361073		0.0414745	0.163744	435		0.0550902	0.186615	309		0.361073	0.420468		0.348586	0.00470819	4.53	0.468		10	1.5	4.0008	1
0.512588		0.0506578	0.182292	437		0.0694012	0.209578	310		0.512588	0.512588		0.400453	0.0016191	7.98	-0.577		2	10	1	4.5
0.174408		0.0597607	0.0949738	442		0.0819833	0.114344	315		0.174408	0.186127		0.137761	-0.000327297	9	4		9.92659	10	4.99999	4.66667
0.374329		0.03433	0.0719012	443		0.0445857	0.0719012	316		0.374329	0.382623		0.143867	-0.443589	49103.6	-27353.3		6.57125	9	7	10
0.287527		0.0230827	0.0328501	447		0.0347995	0.0328501	319		0.287527	0.287527		0.0656918	0.150349	140265	-145830		9	3.5	9.1611	10
0.475395		0.0501736	0.300324	449		0.0676363	0.300324	322		0.475395	0.560508		-0.600641	0.273219	44590.3	-119037		8	1	8	10
0.336349		0.0217367	0.0549669	452		0.0292082	0.07936	326		0.336349	0.359755		0.15454	0.000191018	8.11	2.214		4	8	4	3
0.306855		0.0350696	0.127352	453		0.0501796	0.127352	327		0.306855	0.336646		0.254624	0.200957	357152	-453683		2	5.5	8	2
0.318894		0.0269563	0.0718638	454		0.0334151	0.0718638	329		0.318894	0.331647		-0.143783	0.837003	16486.1	-31228.5		6	2.33333	3	10
0.292354		0.0361579	0.143676	455		0.0497983	0.184716	330		0.292354	0.331971		0.388523	-0.00138011	4.01	3.242		4.99999	9.5	1	1
0.332946		0.0301187	0.109412	459		0.0438289	0.109412	331		0.332946	0.345254		0.218686	-0.425704	41429.4	-17687.1		4.04906	1	9	5
0.150006		0.0254595	0.0479192	460		0.037985	0.0479192	332		0.150006	0.150006		-0.095856	0.131101	570814	567873		6.06299	2	0.428314	9.33333
0.166938		0.0358928	0.0179022	462		0.0494272	0.0468032	336		0.166938	0.173655		0.072191	-0.000161436	1	1		6	10	8	6.66667
0.0949612		0.0281635	0.00476032	463		0.0384689	0.0560532	337		0.0949612	0.10549		0.118883	-0.000196152	4	4		-2.19091	6	1	7.5
0.175691		0.0539446	0.0325596	466		0.0756701	0.0842134	338		0.175691	0.197668		-0.195529	2.90653e-05	3	3		0.453546	5	7.95664	10
0.391685		0.0205132	0.0345189	467		0.0297943	0.0450454	339		0.391685	0.395628		-0.0882611	0.000186075	6.99	10.006		4	6.33333	6	7
0.273848		0.0540261	0.181511	470		0.0758908	0.331991	340		0.273848	0.356117		-0.713059	0.00116604	8.04	8.562		3	6	8	7
0.40971		0.0721206	0.103575	472		0.0940109	0.257579	342		0.40971	0.456419		-0.52873	-0.0353524	6.77	5.784		6	1.5	8.89717	10
0.461484		0.0473089	0.243892	475		0.065325	0.289416	348		0.461484	0.536043		-0.587338	7.10139e-05	4.29	10.838		7.99435	1	7.99268	7
0.127489		0.0376637	0.0956115	476		0.0498422	0.0956115	352		0.127489	0.138287		-0.191222	-0.0434413	1.11902e+09	-4.07183e+09		2.99968	10	5	7
0.166958		0.0534841	0.0921105	477		0.0725739	0.15312	354		0.166958	0.202457		0.298002	-0.0609805	6.34	5.396		5	1	7.7105	8
0.171064		0.0844715	0.0812132	478		0.119549	0.196298	356		0.171064	0.225927		-0.39803	0.00187764	5.03	6.91		8.10775	4	5.99835	7
0.183186		0.0247689	0.0245182	479		0.0370979	0.0455605	359		0.183186	0.183251		0.00294336	1.4473e-05	4	9		9	5.66667	6	9
0.351706		0.0440372	0.0493786	480		0.0632439	0.317986	360		0.351706	0.390818		-0.615643	-0.000666029	3.94	6.366		5	1.66667	5.99999	7
0.28024		0.0429393	0.0992708	482		0.0619494	0.14574	361		0.28024	0.3092		0.299076	1.06918	10.42	8.184		2.98523	2.33333	4.01448	8
0.134		0.0244727	0.0136295	485		0.0361324	0.0656155	367		0.134	0.14026		0.118989	-0.000220865	6	5		2.20815	4.25	7	1.66667
0.236594		0.0567209	0.0877826	487		0.072322	0.0877826	368		0.236594	0.245201		-0.175566	-0.155235	102784	-3265.72		4	1	4	3
0.357629		0.0451572	0.109937	488		0.0665691	0.109937	372		0.357629	0.364848		0.219871	-0.15305	3.92818e+07	8.27135e+07		3.45378	3	7.00531	6.5
0.333343		0.0428212	0.0421056	491		0.0624487	0.234581	373		0.333343	0.387367		-0.479704	0.00176054	4	7		6	1	4.45489	4
0.274472		0.0499804	0.138315	493		0.0696213	0.103271	375		0.274472	0.274472		-0.199149	-0.261208	2	8		6.09791	6.375	4.68053	2
0.201853		0.0325731	0.0527435	494		0.0516478	0.0527435	378		0.201853	0.204967		0.105476	0.28838	6327.89	-105131		1.99935	3	7	8
0.216299		0.0379808	0.122451	495		0.0500048	0.122451	380		0.216299	0.229481		-0.244902	-0.269674	-35750.2	279579		9.47404	3	6	5
0.114184		0.077079	0.151523	496		0.1075	0.243691	381		0.114184	0.168349		0.420078	-0.00464926	8	1		4	5	7	2
0.134091		0.0393057	0.0496889	503		0.0578236	0.0573619	382		0.134091	0.138052		0.111121	-0.282468	7.09	3.156		1.32161	10	1	1
0.234561		0.0251757	0.0388957	505		0.0363268	0.0388957	384		0.234561	0.237065		-0.0777898	0.0760355	-6230.37	-1789.52		3	6	4	6
0.113734		0.0230658	0.00837582	509		0.0321648	0.0252584	385		0.113734	0.115361		-0.044326	-0.00577087	7	9		9	7.33333	6	9
0.245246		0.0417724	0.106445	512		0.0599356	0.177339	386		0.245246	0.287701		-0.308838	0.142361	8	6		9.52918	7.5	6.14003	4
0.358771		0.0298672	0.0710822	515		0.0465806	0.245709	390		0.358771	0.418929		-0.462297	-0.00156102	6.03	5.991		8.76411	10	6	6
0.514736		0.0340858	0.111884	518		0.0464572	0.134686	393		0.514736	0.564164		-0.286979	0.421389	1.1	4.054		9.99999	7.33333	6.23986	8
0.17305		0.0340681	0.0346262	519		0.0467521	0.0678913	394		0.17305	0.19146		0.177132	0.357704	7.04	0.978		1	4	10	3
0.376478		0.0321841	0.105656	526		0.0469151	0.105656	396		0.376478	0.418168		0.211308	-0.160674	38663.9	-119453		10	6	9	3
0.169811		0.0242077	0.0181489	531		0.0362112	0.0542713	402		0.169811	0.17898		-0.108948	-1.57202e-05	3	5		5.64944	4	6.99947	7
0.12148		0.0406744	0.0373786	532		0.0507785	0.0373786	403		0.12148	0.12148		0.0747572	0.014329	8.89074e+11	-7.93263e+11		2.00002	7	7	2
0.289753		0.0261713	0.0780971	533		0.0381956	0.140706	404		0.289753	0.308504		-0.273912	0.00147644	4	9		8	5	2.59386	4.25
0.401808		0.0236446	0.0537377	535		0.030053	0.0655377	405		0.401808	0.410923		0.0847046	-0.000233908	2	2		5	2	2.00039	4
0.132352		0.061015	0.0228805	538		0.0806655	0.0770497	406		0.132352	0.138815		-0.147967	0.448488	5	4		0.780599	7	8	5
0.317098		0.0565092	0.162928	539		0.0766934	0.162928	408		0.317098	0.322229		-0.325904	-0.548325	4394.28	6959.27		1.00856	9	1	2
0.197406		0.0661569	0.128633	540		0.0912351	0.21439	410		0.197406	0.238154		-0.236595	-0.000179799	3	8		2	2	7.85981	3
0.221419		0.0562531	0.110904	542		0.0825482	0.110904	412		0.221419	0.240693		0.221784	0.154217	-47925.9	3358.9		1	8	5.92254	1
0.32821		0.0440761	0.0543121	543		0.0584021	0.143345	414		0.32821	0.356564		-0.237053	0.00198943	8.53	5.157		10	4.5	6.9652	2
0.104501		0.0277374	0.03837	544		0.0393821	0.041103	417		0.104501	0.105093		0.0893676	-0.000633248	10	6		3.02643	7	1.99954	3
0.311107		0.0285751	0.0737518	548		0.0383198	0.125855	419		0.311107	0.33455		-0.138127	0.00108162	5	9		4	10	1	3
0.316399		0.0478869	0.0930685	553		0.0677414	0.274583	422		0.316399	0.340267		-0.556052	0.0312579	5.43	8.897		7	10	4.42734	5
0.164669		0.0335596	0.0611696	554		0.0465672	0.0611696	424		0.164669	0.168432		-0.122319	0.469629	-11434.4	-18124.9		7.99942	6	6.39067	10
0.174553		0.0416607	0.0763652	555		0.0587944	0.0763652	434		0.174553	0.193107		0.152729	-0.67394	112001	-8478.63		0.335779	4	9	3.5
0.161994		0.0904362	0.263603	556		0.123324	0.263603	435		0.161994	0.205517		0.52673	-0.385716	2303.41	-49440.3		9.78139	1	5.07147	5
0.110123		0.0358382	0.0864299	559		0.0518873	0.107262	436		0.110123	0.136803		0.200128	-0.000628403	6.03	-1.639		3.43133	5	4	9
0.291472		0.0287295	0.0268976	560		0.0375706	0.0716009	437		0.291472	0.291472		-0.1631	-0.824388	3	6		5.44285	5.75	2	6
0.231206		0.046358	0.17563	561		0.0602528	0.17563	438		0.231206	0.264801		0.351233	0.223229	44330.5	47296.4		1	3	10	5
0.45894		0.0351074	0.0527888	564		0.0529469	0.241846	442		0.45894	0.504137		-0.516348	-0.203118	5	6		3	4	4	3
0.437399		0.0326145	0.0681041	565		0.0479904	0.157762	443		0.437399	0.446741		0.203169	1.23253	7.51	5.925		7.0003	7	5	5.5
0.081261		0.0333089	0.0143157	567		0.0448264	0.0663098	444		0.081261	0.0857679		0.140452	-0.335797	7.99	6.077		7	5.5	9	4
0.405129		0.0225408	0.075939	568		0.0296501	0.0931445	447		0.405129	0.421916		-0.155775	-3.64956e-05	4.66	10.108		0.999856	4	3	3.5
0.467488		0.0358106	0.101013	569		0.0487314	0.195371	448		0.467488	0.499885		-0.395406	0.00182072	6	9		1	5	6	7.33333
0.234859		0.044857	0.115291	570		0.0641116	0.194471	452		0.234859	0.268207		-0.213102	0.000740291	6	8		5	5	5	10
0.395335		0.0250893	0.0144909	571		0.0332553	0.0494293	454		0.395335	0.395335		0.108491	-0.000771547	8	3		6	6	8.18372	9
0.121163		0.0445203	0.0701978	574		0.0603738	0.100764	457		0.121163	0.160323		0.224051	0.742745	5	0.995		5	4	2	8
0.20387		0.0569468	0.0968111	575		0.0852183	0.119617	459		0.20387	0.217732		-0.233054	-0.00351533	10	1		2.01583	3	2.00015	4
0.424342		0.0234135	0.0187269	581		0.0340774	0.0525468	460		0.424342	0.424342		0.110018	-0.000367015	8	3		1	3.5	2	1
0.439886		0.0433308	0.0356981	583		0.0591135	0.171002	461		0.439886	0.472401		-0.35768	-0.146716	6.42	7.957		5	1	7	6
0.178466		0.034785	0.0620952	585		0.0423422	0.0620952	462		0.178466	0.178466		-0.124206	0.745966	-21604.4	4223.64		4	1	5	1
0.573661		0.0225604	0.0407823	587		0.030564	0.0590493	463		0.573661	0.573661		0.134766	-0.000862262	10	6		9	1	6.99999	8
0.073519		0.0344781	0.0192052	589		0.0456004	0.0799218	466		0.073519	0.0750017		-0.0587019	0.000185464	7	3		5.16231	7.66667	9.01778	10
0.421083		0.0364588	0.0310027	590		0.0497332	0.0804951	467		0.421083	0.446112		0.175779	-0.543638	6.31	6.036		1.09921	1	0.887473	6.25
0.38282		0.0400617	0.133796	591		0.0575811	0.198715	468		0.38282	0.451216		-0.396378	0.000596454	9	5		1	6.5	6.99998	4
0.389994		0.0266086	0.0247944	592		0.035045	0.0819876	470		0.389994	0.397397		0.154366	0.619225	4	4		-3.6352	1	5.76927	1
0.358222		0.0340503	0.0665023	594		0.0482789	0.228669	471		0.358222	0.408453		-0.107478	0.000186939	6	8		5	4	10	8
0.198867		0.0389102	0.0132381	596		0.0532659	0.0424971	472		0.198867	0.200081		-0.0777649	-0.120124	10.48	10.415		3	2	6	3
0.166344		0.0594984	0.0765353	597		0.0772159	0.10556	474		0.166344	0.17766		-0.124805	0.46582	8	10		0.809826	6	2.21355	3.33333
0.125889		0.0590656	0.131325	599		0.0841822	0.14031	475		0.125889	0.156676		0.261363	0.00174861	3	1		2.62929	10	2.91089	1
0.214212		0.0528347	0.02924	601		0.0745961	0.0924531	476		0.214212	0.214212		0.212859	0.782333	8.92	1.695		6	10	1	5
0.347093		0.0431929	0.248942	602		0.0620648	0.287999	478		0.347093	0.412954		-0.608892	0.00393645	0.44	5.326		8.27505	10	1	6
0.200099		0.0453878	0.0802168	603		0.0612286	0.145857	479		0.200099	0.220181		0.290456	-0.000466472	2	3		10.038	4	1	9
0.121849		0.0311991	0.0424505	606		0.0434405	0.0424505	480		0.121849	0.123714		0.0849164	-0.400531	15.06	93076.8		0.63993	5.5	1.00149	7
0.144203		0.0307995	0.0561542	609		0.0428664	0.0561542	481		0.144203	0.153931		0.112288	-0.546759	74430.8	30573.5		3.85139	4	6	2
0.0877273		0.0585741	0.043236	611		0.0805547	0.043236	482		0.0877273	0.0877273		-0.0866855	0.78603	-7881.86	-111148		6.94591	1.66667	5	4.5
0.100852		0.0225254	0.0131186	615		0.0304634	0.0617695	485		0.100852	0.112356		-0.087329	0.000330509	6	8		11.4223	3	1	5
0.112229		0.0736737	0.173059	616		0.100885	0.173059	486		0.112229	0.14947		0.346121	0.250683	-14173.4	-62998.8		7	3.25	7.08811	4.5
0.103407		0.0576125	0.0337485	618		0.0816392	0.0368205	487		0.103407	0.104359		0.00935314	5.25493e-06	9	10		4	2	5.18637	5.5
0.114049		0.0195868	0.0233786	620		0.0313192	0.0418418	493		0.114049	0.122428		-0.0845514	0.000174437	8	8		4	3	9.00041	3
0.173827		0.0528341	0.0667355	621		0.0701186	0.194772	494		0.173827	0.18132		-0.383993	-0.0380475	5.5	6.14		5	1	3	9
0.293408		0.057075	0.0980487	622		0.0769032	0.0980487	495		0.293408	0.320856		0.196099	-0.414969	-1.8122e+09	4.51409e+07		6	4.66667	6.8405	5.5
0.158261		0.0721558	0.120581	625		0.0998575	0.177435	496		0.158261	0.205727		0.247025	0.790479	10	2.998		7	3	3.75462	1
0.165496		0.0676442	0.136727	629		0.0947825	0.14864	503		0.165496	0.165496		0.297529	-0.0037192	2.4	2.05		4.99326	3	8	5
0.312596		0.0341622	0.111125	632		0.0479466	0.111125	505		0.312596	0.312596		-0.222225	-0.586662	-20984.7	54666.4		7	1.66667	5	1
0.560166		0.0261958	0.0783928	637		0.035988	0.140973	506		0.560166	0.582435		0.278457	-0.0011668	9.4	6.148		0.900285	2	6	1
0.223658		0.0311103	0.121457	638		0.0408885	0.133412	507		0.223658	0.269744		-0.258015	0.000355818	9.57	10.415		1.56909	2	1	5
0.373289		0.0276127	0.0456804	639		0.0348537	0.0512342	509		0.373289	0.3875		-0.10659	0.000232344	1	7		7.78543	2	5.18212	4
0.155869		0.0270222	0.026899	643		0.0351984	0.0642932	510		0.155869	0.160267		0.126785	-0.000498472	3	4		3.00001	4	8.5263	6.66667
0.201013		0.0183691	0.0312438	645		0.0257783	0.0421517	512		0.201013	0.216223		0.118902	0.361272	1	10		6	7	6	7.5
0.201707		0.0375341	0.0404986	647		0.0520815	0.0404986	515		0.201707	0.208327		-0.0809679	0.834979	22510.4	-67078.7		7	1.5	2	5.33333
0.142951		0.0898236	0.1859	649		0.13631	0.1859	518		0.142951	0.173483		0.37156	0.850715	9332.8	-21546.3		1	4.5	9	1
0.163486		0.0331914	0.0392781	650		0.0445619	0.0295606	521		0.163486	0.163486		-0.0380646	9.82012e-05	6	4		4	1	4.0035	2
0.129333		0.0636516	0.0681829	653		0.093056	0.110712	522		0.129333	0.130449		0.212146	-0.000258865	3	7		7.14697	5.5	6	1
0.125994		0.0550319	0.055843	654		0.074114	0.134187	525		0.125994	0.135814		0.274744	0.131394	3.58	4.956		6.0388	6.4	1	7.33333
0.264739		0.041764	0.158189	655		0.0603865	0.158189	526		0.264739	0.279582		0.316381	-0.414749	137798	34654.9		3	1	0.999914	2
0.220677		0.0579215	0.096984	657		0.0790108	0.141474	528		0.220677	0.239355		0.25676	-0.81791	0.35	9.365		4	3	9.06816	1
0.597705		0.0310464	0.318907	662		0.0390186	0.318907	531		0.597705	0.597705		-0.641242	-0.150414	-679.34	1983.85		9	3	2.00002	5.33333
0.174693		0.0355249	0.126715	665		0.0465396	0.140973	532		0.174693	0.221067		0.290232	-0.178029	12.06	3.752		3	5	1	5
0.416555		0.029903	0.214995	666		0.0410934	0.219031	533		0.416555	0.459615		0.471419	-0.0480477	-2.19	6.416		5	10	7.17975	4.5
0.204104		0.0259998	0.0893318	667		0.0375301	0.0893318	534		0.204104	0.209306		0.178591	0.372284	-121405	-3071.75		5	3.25	6.03552	1
0.179147		0.0526865	0.366509	668		0.0760011	0.366509	535		0.179147	0.222292		-0.732953	-0.325257	-12543.1	7496.21		8	4	4	4
0.32873		0.0550466	0.264478	669		0.0738743	0.28123	536		0.32873	0.438629		-0.56754	0.00177275	11.69	11.814		5.99998	2	9.01669	2.5
0.294208		0.0136379	0.0426117	670		0.0212146	0.090919	537		0.294208	0.341236		0.185994	0.131538	9	7		3.98328	3	8	6
0.187322		0.045917	0.144697	673		0.0581248	0.144697	538		0.187322	0.194565		0.289446	0.59498	19211.4	-96672.6		1.99998	3.33333	4	2
0.380247		0.023991	0.200259	675		0.0325266	0.227104	540		0.380247	0.455464		-0.398701	-0.00208029	2.26	11.245		9	4.5	8	3
0.358658		0.0238967	0.0977782	676		0.0300984	0.162913	542		0.358658	0.374045		-0.321761	0.00130196	8.05	5.071		9	5.33333	5.15706	5
0.33342		0.0719253	0.0761966	678		0.0983143	0.256109	543		0.33342	0.349216		-0.340704	8.06704e-05	1.89	9.063		1	6	10	4
0.0841585		0.055612	0.0465879	679		0.0753102	0.0858258	544		0.0841585	0.109402		0.14991	0.903178	9	1		10	9	8.87554	2.5
0.159985		0.0316535	0.0176525	680		0.0473347	0.0683048	546		0.159985	0.177288		0.143589	0.384717	6.95	1.258		3	3	9.06306	2
0.303698		0.0238812	0.0748788	682		0.0320567	0.0748788	548		0.303698	0.303698		-0.149818	0.494616	17399.5	-40126.5		10	8	4	2
0.22504		0.0391493	0.239049	685		0.0554797	0.239049	551		0.22504	0.301387		0.478242	0.123274	-1726.5	-19837.5		5.00007	6	8	1
0.223325		0.0408468	0.160575			0.0558181	0.175672	553		0.223325	0.288352		-0.32702	-0.109672	15.82	12.406		5	4	5.39553	1
0.177743		0.0248453	0.0250227			0.03295	0.0713544	554		0.177743	0.191947		-0.120209	-0.000480712	5	8		3.07624	6.66667	6.78498	2.5
0.118279		0.0424787	0.026191			0.0548116	0.0513745	555		0.118279	0.124067		0.101286	-0.000225838	4	9		4	1	4.82494	2
0.136988		0.0563722	0.122563			0.0915106	0.122563	556		0.136988	0.154309		0.24508	-0.316103	-20110.1	-34164.7		13.0021	1	2	1
0.0653719		0.0274312	0.0120706			0.0400379	0.020792	559		0.0653719	0.0678467		0.0653091	5.98545e-05	3	5		8.37561	9	2.43478	2
0.0973469		0.033007	0.0886631			0.043895	0.104618	560		0.0973469	0.119371		-0.199703	1.11327	6.34	-1.065		5	10	0.787995	1
0.135755		0.0389202	0.0269979			0.0534175	0.0682547	561		0.135755	0.147973		-0.130095	0.000248616	9	7		2.00095	2.66667	9	10
0.120169		0.0397728	0.0854908			0.0556407	0.0854908	564		0.120169	0.12894		0.172393	-0.000379391	12.6	-17.937		6.9481	2.5	5.86419	4
0.180889		0.0227956	0.0305804			0.0319853	0.0552742	565		0.180889	0.182089		-0.0228196	-8.21453e-05	4	6		11.1581	6	3.00101	6.5
0.0822177		0.0281455	0.0544308			0.0360284	0.0544308	566		0.0822177	0.0939028		0.108862	0.215041	-25668.9	-27392.7		8	3	5	4
0.133951		0.0515383	0.0562016			0.0701581	0.0562016	567		0.133951	0.140906		0.112373	0.319427	129754	176427		3	2	1	3
0.103076		0.0454511	0.028498			0.0635733	0.0674734	568		0.103076	0.107657		0.123745	0.00513003	8	8.951		9.00001	10	4	1
0.121897		0.0364085	0.033979			0.0524458	0.040911	569		0.121897	0.12548		0.0686622	-0.000374999	3	10		1	4	4	4
0.171319		0.0168229	0.0227438			0.0234787	0.0320169	570		0.171319	0.176484		0.0705805	0.410451	1	3		3.0052	6.33333	5.23135	9
0.386108		0.0310166	0.132748			0.0459695	0.284931	571		0.386108	0.405219		-0.557908	0.00232221	3.97	7.151		4	1	9	9
0.248157		0.0262512	0.146888			0.0373524	0.175687	572		0.248157	0.304699		0.322298	-0.00101976	10	7		6	8	2.99993	6
0.110541		0.0536297	0.064313			0.0708258	0.0917913	574		0.110541	0.125384		-0.136766	-0.156705	8	5		10	7.5	2	6.8
0.316801		0.0343073	0.0311433			0.0463087	0.0209192	575		0.316801	0.316801		0.0106745	1.53076e-05	10	5		5	8	9	10
0.253113		0.0260034	0.00964543			0.0374393	0.0927352	579		0.253113	0.253772		0.129587	-0.000366647	9	3		8.94209	4	5	5
0.224589		0.0299887	0.0331169			0.0415237	0.0561616	581		0.224589	0.225651		-0.106411	-0.00808775	5.88	10.34		10	4.5	8.70956	3
0.381685		0.0618229	0.101921			0.0868882	0.139608	583		0.381685	0.415095		0.283463	-0.00375277	3.01	7.005		3	2.5	4	8.66667
0.342024		0.0186574	0.0498425			0.0245327	0.094769	585		0.342024	0.353961		-0.135423	0.000475309	7	2		0.9997	4	9.00002	5.33333
0.309787		0.043297	0.0710808			0.0571809	0.0710808	586		0.309787	0.324558		0.142161	0.268669	21290.9	-76203.9		1.00001	3	9	5.5
0.15091		0.0293628	0.028995			0.0400218	0.0548991	587		0.15091	0.156895		0.0794479	-0.800935	2	10		3.99998	4	4	4
0.135141		0.057892	0.0829873			0.0825164	0.0829873	589		0.135141	0.148888		0.165894	-0.272475	1876.92	196688		5.50155	3	8	3
0.0989671		0.0297096	0.0687468			0.0409254	0.0687468	590		0.0989671	0.117505		-0.137503	0.135674	5516.96	-25573.7		1.00015	8	0.995368	7.5
0.280977		0.0249509	0.0228023			0.0335123	0.0699662	591		0.280977	0.293692		-0.145157	-0.20892	7.79	7.993		7.51365	1	2.99999	2
0.141954		0.0298926	0.0459607			0.0431586	0.0582117	592		0.141954	0.151096		0.0830749	-0.000254899	5	6		3.96728	5	4	3
0.138978		0.0404679	0.0160817			0.0568009	0.122388	596		0.138978	0.138978		-0.180195	0.00062991	8	7		9	2.5	8	8
0.368043		0.0479982	0.130682			0.0633272	0.130682	597		0.368043	0.370552		0.261496	0.438694	-40094.4	-40910.6		7	1	7	1
0.148942		0.0327152	0.0412207			0.0478404	0.0881672	598		0.148942	0.148942		-0.145708	0.000678544	7	10		7.49747	5	3.98394	4
0.234038		0.0269372	0.0456238			0.0357013	0.076204	599		0.234038	0.278826		-0.141851	-1.16197e-06	8	2		2.19579	8	0.999583	3
0.172904		0.0278054	0.0228974			0.0388892	0.0415415	600		0.172904	0.172904		0.0973369	-1.03808	2	4.999		2.06876	2	3	6
0.342136		0.0452137	0.0906012			0.0654705	0.0906012	601		0.342136	0.362969		0.181224	0.288061	59086.2	-93131.6		5	4	4	1
0.119428		0.0377479	0.0652697			0.0502801	0.0652697	602		0.119428	0.125949		0.130549	0.338459	83170.5	-152167		6.03368	7	7	4
0.104331		0.0665212	0.173253			0.0853732	0.181567	603		0.104331	0.109303		-0.0614136	0.000152349	4	4		10	6.6	10	4.5
0.218531		0.0623799	0.0880288			0.0801217	0.17104	606		0.218531	0.236854		-0.331366	0.000747968	5	6		0.999996	5	7.61315	1
0.486677		0.0336416	0.0910895			0.0473854	0.103737	607		0.486677	0.523252		0.193887	-0.679946	3.41	2.45		1	3	9	4
0.0866693		0.062192	0.238701			0.0935998	0.272448	609		0.0866693	0.183999		-0.555745	0.000956319	2.2	2		6	4	1.34985	3
0.256018		0.0308914	0.0531516			0.0406647	0.10029	610		0.256018	0.267248		-0.194388	0.00045225	7	9		0.999998	8.33333	4.7863	9
0.252465		0.0530066	0.0558373			0.0706604	0.10274	611		0.252465	0.275455		0.156612	0.0468826	7.99	9.017		9	5.66667	6	9.33333
0.18988		0.0578543	0.081524			0.0740776	0.11862	614		0.18988	0.190206		0.239706	-0.00153143	3.07	5.769		5	10	6	7
0.281582		0.0366169	0.0751418			0.0500318	0.0751418	615		0.281582	0.290966		0.150314	0.340004	5.93752e+06	-4.55574e+06		10	2	6	1
0.272373		0.0737962	0.0531747			0.102377	0.0531747	616		0.272373	0.300018		0.106352	-0.683812	105316	-26959.8		1	1.5	7	7
0.230307		0.041973	0.0439833			0.0652541	0.0439833	618		0.230307	0.232885		0.0879595	0.407391	54815.2	-69582.7		6	8	0.942368	2
0.124682		0.029319	0.0234778			0.0406033	0.0402076	620		0.124682	0.130686		0.0727208	-7.35609e-05	4	3		4.87974	1	8	1.5
0.195718		0.0716052	0.0968603			0.0888236	0.0968603	621		0.195718	0.215816		0.193718	-0.145998	32918	88411.2		5	1	6	1
0.224444		0.100666	0.167587			0.137474	0.443614	622		0.224444	0.261796		-0.33859	0.00127418	6	8		1	1	6	3
0.151295		0.037415	0.037443			0.0527932	0.0167381	625		0.151295	0.152524		0.00546989	3.79628e-06	1	10		9	4.5	6	10
0.0978001		0.0463472	0.0679247			0.0642253	0.0679247	628		0.0978001	0.100712		0.135849	0.0836641	2.91197e+10	-5.94585e+09		8	5	6	1
0.169426		0.0365654	0.0366022			0.0456369	0.0619827	629		0.169426	0.169426		-0.104359	0.000583741	5	4		5	5	1.99689	7
0.118604		0.0594733	0.154696			0.087902	0.154696	630		0.118604	0.139807		0.309379	0.231569	-6335.65	-29126.9		7	9	5.0001	10
0.180895		0.019976	0.0323927			0.0277183	0.0323927	632		0.180895	0.190564		0.0647854	0.0258155	-2.03781e+12	1.79405e+11		3	1.5	9	1
0.190906		0.0302236	0.0259274			0.041666	0.0810524	636		0.190906	0.195198		-0.131343	0.000374133	5	3		1.99927	1	5	9
0.138585		0.0458881	0.0909059			0.0662555	0.0920961	637		0.138585	0.156639		0.0896872	-0.000250785	3	4		8	2	2	4
0.11055		0.0596894	0.126236			0.0842554	0.143899	639		0.11055	0.160311		0.306361	0.0288233	2.07	3.713		4	1	8	1
0.255645		0.0594161	0.0748989			0.0824191	0.130585	641		0.255645	0.258204		0.0493315	-0.00011916	6	2		6.73581	3.5	7	3.75
0.135701		0.0366722	0.0263389			0.0522502	0.0262018	643		0.135701	0.13788		0.0393243	-0.000188831	5	2		7	9	4.00003	1
0.13819		0.0557229	0.0373179			0.075551	0.228629	644		0.13819	0.141363		0.241002	-0.000837397	7	5		7.32564	5	7.00356	10
0.10163		0.0368544	0.0697798			0.0466514	0.106949	645		0.10163	0.139534		0.216856	-0.288374	6.95	8.075		4	3.5	3.36161	1
0.0991109		0.049278	0.0241854			0.0665481	0.147661	646		0.0991109	0.0991109		-0.245982	0.000553805	5	7		1	2.5	9.8815	3
0.102496		0.0464176	0.0697702			0.0631885	0.0675106	647		0.102496	0.111585		0.147471	-0.00020418	15.33	-1.021		5.07596	3	7.09145	3
0.0792603		0.0649591	0.091679			0.0847958	0.141839	649		0.0792603	0.0885333		-0.298798	0.00181506	6	6		-13.251	7	1.00083	3
0.134137		0.0560305	0.0565305			0.0795464	0.0507338	650		0.134137	0.135283		0.00879941	5.70461e-06	4	5		2.40415	4	4	8
0.0909143		0.0731692	0.0397172			0.10284	0.148177	653		0.0909143	0.0970923		0.224846	-0.00148156	7	8		4.31402	10	7.00001	1
0.0850983		0.0815669	0.15134			0.114445	0.15134	654		0.0850983	0.11747		0.302462	0.576184	-28185.5	-35205.3		5	5	1	7.66667
0.145423		0.0189025	0.0421171			0.0274713	0.0723337	655		0.145423	0.156759		0.126416	-1.25938	1	7		2.27783	1	4	3
0.238929		0.0266734	0.129402			0.0353933	0.281389	657		0.238929	0.364007		-0.588971	0.408081	3.47	6.391		0.948105	1	7.15106	2
0.120079		0.0297919	0.0515585			0.0414887	0.0515585	658		0.120079	0.129794		-0.103124	-0.470539	148953	-156425		2	4	2.57164	1
0.206043		0.0201431	0.0449499			0.027152	0.0449499	661		0.206043	0.206043		0.0898941	0.235017	122252	-80145.3		10	8	3.7522	9.5
0.115812		0.0399576	0.0381525			0.0551789	0.0136936	665		0.115812	0.116698		0.0108176	-5.42433e-05	3	7		2	5	1.99941	4
0.153173		0.0537624	0.0629478			0.0735723	0.201285	666		0.153173	0.153173		0.381385	-0.000140044	5	8		1	10	9	6
0.107759		0.0294805	0.0249795			0.0385897	0.0909618	667		0.107759	0.115692		-0.172611	1.46943e-05	6	5		5	2	0.271092	1
0.106297		0.0397434	0.0643275			0.0487277	0.0643275	668		0.106297	0.108883		0.128578	0.157732	116642	-55030.8		9.8771	3.5	5.99988	1
0.115487		0.0312554	0.129595			0.042587	0.129595	669		0.115487	0.130517		0.25901	0.341027	12580.5	-10115.4		6	2	8	9.5
0.149249		0.01776	0.0328682			0.0262836	0.0417628	670		0.149249	0.152533		-0.0881557	0.371079	3	5		4.3815	4	3	6
0.129016		0.041837	0.0490742			0.054532	0.0490742	673		0.129016	0.131185		0.0981484	-0.0536892	1.44997e+11	-2.55174e+11		6.34391	1	2.18452	5
0.126386		0.0870717	0.235252			0.116834	0.235252	674		0.126386	0.189534		0.470774	0.796797	-5740.03	-9946.6		2	6	9	2
0.106888		0.0422759	0.0869162			0.06021	0.0869162	675		0.106888	0.106888		0.17366	0.529403	79532.1	-193312		8	1.5	10	9
0.228381		0.0215496	0.0251342			0.0280101	0.0670339	676		0.228381	0.235905		-0.0862588	2.23211e-05	7	9		2	6	6	2
0.177349		0.0161875	0.0426756			0.0205518	0.041963	678		0.177349	0.17975		0.0159936	-3.24249e-06	1	4		6.99841	10	9	6
0.114428		0.0498081	0.0837791			0.0685148	0.124713	679		0.114428	0.117235		0.275962	-0.913761	1	3		3	4.5	2	6
0.13714		0.0627929	0.090489			0.084822	0.0955035	680		0.13714	0.150178		0.176978	-0.00182656	3	7		3	7	6	5
0.102165		0.0399224	0.0834195			0.0554689	0.173451	682		0.102165	0.122399		-0.174237	-0.0052086	3.98	6.965		10	4	2.8462	6.5
0.0984356		0.0471671	0.125972			0.0656116	0.125972	685		0.0984356	0.122458		0.252069	0.42438	-53342.4	-19477.2		9.24553	9	0.510531	5.5
0.259099		0.0280465	0.0954355			0.0379523	0.123317	687		0.259099	0.289164		-0.249237	0.000507413	9.79	7.827		7.99334	6	5.31226	7
0.0913772		0.0475156	0.0474392			0.0619398	0.0960249	693		0.0913772	0.110018		0.160184	-0.000508334	9	8		8.05423	1	8	1
0.158626		0.025231	0.0247818			0.0347962	0.0556304			0.158626	0.160433		-0.0988462	-0.100123	5	9		6.84658	5	2	1
0.139553		0.0406521	0.0267029			0.0601706	0.0750637			0.139553	0.156856		-0.143718	0.00040706	4	2		6	2	1	4
0.180999		0.0430933	0.0765592			0.0610606	0.101079			0.180999	0.193142		0.148301	-0.000184901	1	7		8	3	3	4
0.10849		0.0733209	0.0692507			0.0974472	0.104008			0.10849	0.128855		-0.197349	0.488159	4	1		1.01335	2	7.8268	9
0.146016		0.0392841	0.0283814			0.0531668	0.0283814			0.146016	0.146016		0.0567808	-0.531938	87225.3	-40359.8		3	7	2.07447	10
0.29579		0.0608771	0.146322			0.0824026	0.146322			0.29579	0.331707		-0.292699	-0.112659	43175.2	10488		12.0572	1	7	4
0.173991		0.0407075	0.0635227			0.0578009	0.104028			0.173991	0.185713		0.191806	0.000850491	5	9		9	5	5.08731	7
0.159624		0.0498336	0.0716851			0.0674037	0.0716851			0.159624	0.173042		0.14328	-0.431312	-94581.1	107387		5	4	3	4
0.150374		0.0225728	0.00887812			0.0291782	0.0690221			0.150374	0.165025		-0.140817	-0.00954891	6.74	2.296		4.42999	5	8	7
0.145097		0.0272765	0.0469015			0.0385481	0.0469015			0.145097	0.145097		0.0938065	-0.231517	35785.2	5809.22		1	1	2	2
0.268301		0.0248057	0.0252675			0.0342898	0.04876			0.268301	0.268301		0.00883823	-5.48024e-06	4	6		7.03233	6	2.9985	10
0.0938519		0.0539644	0.0694931			0.0721047	0.046991			0.0938519	0.0997974		0.121141	-0.000211165	3	1		4.98961	1	7	10
0.165262		0.0437088	0.0364342			0.063289	0.0308105			0.165262	0.165262		0.0989533	0.000560809	0.9	4.977		0.511267	6	7.00001	6
0.0971461		0.0337805	0.0381903			0.0467949	0.0507905			0.0971461	0.112638		0.114634	-0.362898	1.01	7.996		7	1	5	6
0.119045		0.0406485	0.109027			0.0558361	0.170292			0.119045	0.144963		0.352232	0.258684	10.04	7.86		7	5.1	5.84711	7
0.142064		0.0360263	0.0487549			0.0501446	0.101256			0.142064	0.158376		-0.187705	6.84312e-05	1	2		4	1	4	7.5
0.309199		0.0317475	0.157482			0.0404338	0.157482			0.309199	0.364836		-0.314763	0.591603	-27112.1	-43424.7		6	4	4	1
0.133478		0.0187012	0.0417229			0.0264517	0.0545172			0.133478	0.138157		-0.0772606	0.000221566	2	2		1	10	1.00001	5
0.098902		0.0433486	0.101551			0.05927	0.108264			0.098902	0.120645		0.205487	-0.373296	2.92	10.248		8.99967	6	6	9
0.107792		0.0340182	0.0692158			0.0462925	0.0692158			0.107792	0.118678		0.138386	0.38055	301038	-87262.7		7	9	4	4
0.129575		0.0321717	0.0538679			0.0429961	0.0855509			0.129575	0.142535		-0.16477	0.940436	3.85	0.776		4	5.66667	5.99068	10
0.157902		0.0518346	0.094858			0.071628	0.094858			0.157902	0.168372		0.189583	0.780199	8101.63	-105327		6.77096	3	3	10
0.11679		0.0369803	0.0740141			0.0518617	0.109746			0.11679	0.137564		0.192596	0.406496	7.15	0.271		5.99987	5.5	6.25093	5.5
0.12574		0.0634413	0.0921426			0.0850007	0.116903			0.12574	0.12574		-0.241887	3.73816e-05	3	4		7	3	6.00539	3
0.120837		0.0428839	0.129529			0.0661886	0.129529			0.120837	0.15372		0.258994	0.121135	149005	-221217		4	1	5.00206	10
0.0994356		0.0445235	0.0576688			0.0622447	0.0576688			0.0994356	0.114716		0.115351	0.201732	-6160.34	3028.92		10	10	9	5
0.0818874		0.0417916	0.00161487			0.0546336	0.0916134			0.0818874	0.0953983		-0.180503	0.000542458	6	9		3	6	3	10
0.0875085		0.0297158	0.02133			0.0422733	0.0451171			0.0875085	0.0893999		-0.114248	0.000196234	10	10		6.00312	1	7.17455	3
0.152517		0.0562132	0.113525			0.0793338	0.0878734			0.152517	0.153197		0.00844341	1.64191e-06	5	2		-4.0636	6	4.71443	2
0.0949275		0.0211715	0.0218113			0.0329924	0.0516544			0.0949275	0.105987		0.102535	-0.809772	2.81	1.163		5	5	6	5.33333
0.158789		0.0272242	0.0325928			0.0363671	0.0346587			0.158789	0.161797		-0.0564297	-4.66222e-05	8	2		1	10	2.23275	6
0.153017		0.0406599	0.06635			0.0543142	0.168585			0.153017	0.220811		-0.350045	0.000966323	9	4		8.00001	6.5	7.99648	4.33333
0.0916088		0.0445421	0.0399515			0.061206	0.0667311			0.0916088	0.103448		0.103155	-0.000965693	4	10		2.8355	7.5	1.25757	2
0.0937647		0.0237	0.0194024			0.0354282	0.0194024			0.0937647	0.0972065		0.0388036	0.208732	1.81631e+08	-2.68342e+08		8.04398	8	5.37251	4
0.420827		0.0325151	0.079217			0.0496313	0.167897			0.420827	0.423372		-0.175158	0.000855998	6	6		6.99997	2	5	5
0.148796		0.0329435	0.0261679			0.0477785	0.063541			0.148796	0.165963		0.139203	4.09535e-05	3	4		5	10	4	1.75
0.355026		0.0341493	0.0680944			0.0466138	0.115369			0.355026	0.362368		0.209925	-0.000813796	8.48	2.911		6	8	8.99896	8
0.0902046		0.026699	0.0437454			0.0388732	0.0122311			0.0902046	0.0922443		0.0293355	1.43347e-05	3	4		5	9	8	5
0.132944		0.0460894	0.0407051			0.0641562	0.0582243			0.132944	0.14087		0.106868	0.054329	3	10.011		1	4	1	6
0.174156		0.0306805	0.0357291			0.0390398	0.0501507			0.174156	0.174948		0.00711999	-1.38963e-05	5	1.002		1	3	7	3.6
0.165967		0.122043	0.101148			0.162961	0.131126			0.165967	0.165967		0.230537	-0.6496	4.01	-1.567		3.59209	9	10	1
0.10187		0.044383	0.0519454			0.0629553	0.0251271			0.10187	0.104624		0.0495873	0.000143741	5	4		6	5	1	6.66667
0.0939534		0.0500702	0.105875			0.0731228	0.105875			0.0939534	0.108855		0.211776	-0.211448	14438.9	86687.8		6.00046	1	6.50934	7
0.0982902		0.046819	0.0290208			0.0646246	0.0237683			0.0982902	0.104322		0.0666021	-0.000174931	4	1		3	2	7.00506	1
0.15597		0.052934	0.0553635			0.0760663	0.069234			0.15597	0.164875		0.133875	-0.000298762	11.16	0.887		-3.86097	4.66667	1.00153	6.5
0.126459		0.0605604	0.123141			0.0821262	0.123141			0.126459	0.133005		-0.246283	0.275207	-2193.62	-37181.5		8.00004	1	3.00009	9
0.118785		0.0463485	0.141838			0.063438	0.190371			0.118785	0.14296		-0.280855	0.001289	4	1.999		8	10	8.07524	5
0.171695		0.0863215	0.304003			0.112451	0.304003			0.171695	0.20982		0.607327	0.111345	-64351.8	-2909.8		12.2551	10	2.04992	10
0.113861		0.0319126	0.0227779			0.0478241	0.0784185			0.113861	0.124863		-0.146741	0.000257789	7	5		1	7.5	1	2
0.199694		0.0230533	0.0480377			0.0344357	0.0708963			0.199694	0.205639		0.138776	-0.00760627	0.88	7.711		8.85687	8	7	1
0.198888		0.0297617	0.0484616			0.0382783	0.0686134			0.198888	0.21218		0.146492	-0.0166043	0.98	7.56		2.12432	1	10	4
0.16541		0.0399445	0.070703			0.054363	0.0771466			0.16541	0.172921		0.135978	0.398192	12.51	15.02		5	7.75
0.0718876		0.0368267	0.0477424			0.0567848	0.041286			0.0718876	0.0718876		0.00266921	8.15486e-06	7	4		8.76411	9
0.0743455		0.0429882	0.0463113			0.064291	0.071584			0.0743455	0.0793221		0.149398	-0.518097	6.09	10.173		4.31402	1
0.168298		0.0576118	0.279757			0.0758935	0.337399			0.168298	0.207216		0.671331	-0.0029527	2.28	4.427		6.00046	2.5
0.147956		0.0406863	0.081994			0.0577974	0.10445			0.147956	0.159759		-0.190811	0.000633172	1	2		4.98961	2.6
0.174942		0.03862	0.0678215			0.0534696	0.155669			0.174942	0.203769		-0.33394	0.000561665	8	4		9	6
0.102692		0.031927	0.0209866			0.0445095	0.025914			0.102692	0.10303		0.0489079	-0.000336576	5	7		7	5.66667
0.191999		0.0420955	0.0244051			0.0554905	0.0659147			0.191999	0.196598		0.129351	-0.000697002	5	6		6	8
0.156287		0.0637213	0.173115			0.0954671	0.204751			0.156287	0.180905		-0.349836	0.0571697	10	6		6	8
0.184426		0.0319839	0.0234269			0.0435487	0.140068			0.184426	0.192413		-0.281883	0.00151076	5	5		7	8.5
0.117195		0.0368407	0.0775111			0.0472794	0.0440895			0.117195	0.117195		-0.0539102	-0.000370768	4	4		7.01878	9
0.210199		0.0409276	0.0413007			0.0549685	0.025016			0.210199	0.213749		-0.05402	-5.79648e-05	1	4		9	5
0.18136		0.0407251	0.0495225			0.0532616	0.0718188			0.18136	0.205639		0.142423	-0.610077	9.16	10.124		1	1
0.10524		0.0262339	0.0851414			0.0369531	0.150856			0.10524	0.148518		0.2655	-0.00262412	0.95	5.923		5	2
0.198135		0.0887874	0.190544			0.12028	0.190544			0.198135	0.255757		-0.381088	-0.383433	-90268.7	1.15604e+06		2	3.5
0.187657		0.0413835	0.095853			0.058428	0.112926			0.187657	0.193049		0.214719	0.314224	2.61	10.916
0.231046		0.031557	0.0639847			0.0431752	0.0639847			0.231046	0.241677		0.127961	-0.344574	6439.69	40824.5
0.156679		0.0347078	0.0177641			0.049429	0.0723283			0.156679	0.156679		-0.0528852	0.000133761	10	6
0.120328		0.0338723	0.0156883			0.0481638	0.0893462			0.120328	0.120328		0.17693	-0.13148	6.57	2.846
0.0913951		0.0448111	0.02893			0.0690248	0.0374522			0.0913951	0.0998258		0.0689047	1.2935e-05	3	5
0.181766		0.0702467	0.168713			0.0931229	0.168713			0.181766	0.195811		0.337171	0.29008	-18632	-10605.3
0.178462		0.06821	0.144648			0.094141	0.249413			0.178462	0.245646		-0.495682	-0.853339	0.8	5.186
0.155164		0.0298628	0.0221292			0.0396011	0.0941015			0.155164	0.165745		0.185062	-0.00174205	5	5
0.194573		0.0276981	0.0775305			0.0373505	0.0762303			0.194573	0.194573		-0.16082	0.238115	7.77	-6.79
0.134728		0.0409409	0.101522			0.0584472	0.101522			0.134728	0.166914		0.202882	0.352738	-9474.74	-35003.8
0.138987		0.0236492	0.024095			0.0341528	0.0387314			0.138987	0.138987		0.078616	-0.000259567	1	9
0.0930985		0.0417947	0.0533143			0.0496055	0.0654394			0.0930985	0.101424		0.0467561	0.000339788	3	8
0.129524		0.0441582	0.172188			0.0657982	0.172526			0.129524	0.17234		0.358328	-0.00195822	-3.64	7.125
0.210815		0.0407999	0.0822003			0.0589943	0.130841			0.210815	0.210815		-0.270105	0.00105502	5	9
0.157911		0.0516734	0.0332723			0.07054	0.113105			0.157911	0.180622		-0.192769	-0.00290048	5	0.955
0.177814		0.072107	0.108909			0.097214	0.108909			0.177814	0.189272		0.21782	-0.183962	176373	-21422.2
0.178394		0.0339209	0.0835181			0.0483815	0.132907			0.178394	0.218509		0.267108	-0.00220064	1.57	6.163
0.194796		0.0479518	0.041239			0.0729411	0.149847			0.194796	0.194796		-0.274151	0.00245281	3	7
0.131364		0.0461984	0.163629			0.0648988	0.19284			0.131364	0.190072		-0.426967	0.00220861	3.59	2.074
0.0620305		0.0354203	0.0603801			0.0521947	0.0603801			0.0620305	0.0718296		0.120761	-0.0682224	5770.15	-21391.2
0.220888		0.0200841	0.0145478			0.0271646	0.0805359			0.220888	0.229964		-0.0979582	0.000335638	3	6
0.123923		0.0528457	0.123827			0.0756348	0.123827			0.123923	0.123923		0.247657	-0.477668	75298.7	-9078.62
0.254551		0.054994	0.250247			0.0749102	0.301604			0.254551	0.332784		-0.618282	0.00679013	2.64	10.81
0.268987		0.0318188	0.0662859			0.0416763	0.050744			0.268987	0.269664		-0.104514	1.46599e-05	10	1
0.0775215		0.0377187	0.107052			0.0501022	0.107052			0.0775215	0.0903253		0.214127	0.659739	4671.26	-60809.6
0.204892		0.030899	0.0683749			0.0414126	0.107295			0.204892	0.219047		-0.206533	0.000667578	2	6
0.174541		0.0676814	0.192894			0.0946867	0.279263			0.174541	0.253121		-0.583229	0.155593	2.02	10.124
0.12495		0.0391334	0.077346			0.0531065	0.115311			0.12495	0.130989		0.268683	-0.87958	9.25	0.672
0.183031		0.055747	0.231849			0.0822825	0.231849			0.183031	0.239617		0.463719	-0.00146978	-87.24	23.71
0.16184		0.0400087	0.0775641			0.0520321	0.0775641			0.16184	0.185336		0.155124	-0.144297	3.74074e+08	-1.07033e+08
0.147602		0.0888451	0.0475807			0.123975	0.12895			0.147602	0.171737		-0.226274	0.000418864	3	10
0.161273		0.0397918	0.0814075			0.0543497	0.146007			0.161273	0.183409		0.322184	5.0702e-05	9	8
0.164998		0.0391114	0.0601442			0.0586276	0.121733			0.164998	0.190372		-0.225359	0.635752	1	6
0.131598		0.0226371	0.0730141			0.0345721	0.124881			0.131598	0.182477		0.265802	-0.541789	1.5	4.22
0.210901		0.0390465	0.089847			0.0535758	0.0529559			0.210901	0.213505		0.076089	-9.65894e-05	5	2
0.172564		0.0634573	0.110999			0.0855325	0.110999			0.172564	0.172564		0.222078	0.558222	45585.7	85897.2
0.121718		0.0502777	0.0316367			0.0675526	0.0630201			0.121718	0.133259		0.124008	-0.000259568	8	1
0.085312		0.0499848	0.0985244			0.0690739	0.0985244			0.085312	0.0950224		0.197046	0.154962	-40369.8	6421.57
0.173127		0.0394091	0.0461661			0.0515308	0.059707			0.173127	0.181874		0.0882352	-0.35862	-0.15	7.46
0.149385		0.0401307	0.0793609			0.0568558	0.11612			0.149385	0.182305		0.25255	0.142932	1	2
0.135946		0.0283928	0.056212			0.0401004	0.0733592			0.135946	0.144863		-0.153784	0.000133628	0.45	3.755
0.13885		0.0560076	0.184447			0.0790699	0.184447			0.13885	0.205451		0.368943	0.291918	1830.4	-34195.7
0.212792		0.0238725	0.0502499			0.0324283	0.0895702			0.212792	0.226523		-0.188186	0.000625439	6.1	5.858
0.175226		0.0238531	0.0331398			0.0327811	0.032529			0.175226	0.180492		0.0590283	-0.000146262	10	9
0.111669		0.0338466	0.0454358			0.0453272	0.0454358			0.111669	0.118652		0.0909266	-0.24214	136768	-249961
0.156237		0.103462	0.117889			0.136179	0.117889			0.156237	0.158813		0.235767	0.232612	-74878.8	41982.8
0.119747		0.0643063	0.0190589			0.0920162	0.0755513			0.119747	0.125782		0.0627648	-0.000146555	5	10
0.120694		0.0533294	0.0521614			0.0805416	0.110708			0.120694	0.151783		0.178556	-0.000318066	7	8
0.0972066		0.0471409	0.0713537			0.0649298	0.0605888			0.0972066	0.0972066		-0.138031	0.00241646	10	3.001
0.305296		0.0337298	0.106545			0.0512406	0.106545			0.305296	0.305296		0.21309	0.129804	-2260.97	-35432.5
0.437727		0.0512399	0.00437856			0.0745708	0.0355063			0.437727	0.438887		0.0617956	-1.25092	6.94	0.942
0.229626		0.0366782	0.0993136			0.0550535	0.110786			0.229626	0.233994		0.200673	-0.000370204	10	1
0.128111		0.0430724	0.0218232			0.0584043	0.112944			0.128111	0.141656		0.143108	-0.000351716	3	4
0.132273		0.0382784	0.0317754			0.0510284	0.100255			0.132273	0.157586		0.192257	-0.000499672	4	2
0.256807		0.03957	0.0521948			0.0574461	0.087532			0.256807	0.267823		0.135795	-0.000183793	5	6
0.326113		0.0372094	0.107189			0.0505036	0.152108			0.326113	0.326113		-0.293624	-0.755723	8.17	5.182
0.109764		0.0361902	0.0674813			0.0478167	0.0829393			0.109764	0.110948		-0.179765	0.000578071	4.94	0.428
0.160921		0.0195814	0.012232			0.0281033	0.0269998			0.160921	0.169396		-0.0409851	0.000184546	10	3
0.466628		0.0411063	0.156808			0.059075	0.156808			0.466628	0.491141		-0.313616	0.349781	1.92193e+06	-375963
0.0919451		0.0667988	0.0983366			0.101289	0.0983366			0.0919451	0.0998098		0.196733	-0.287628	66783.4	-163306
0.1079		0.0400033	0.0723524			0.0521397	0.0510842			0.1079	0.113375		0.0505601	-4.01818e-05	2	8
0.216509		0.0682308	0.240529			0.0913823	0.240529			0.216509	0.216509		0.481469	0.727896	-1915.75	-15715.2
0.266674		0.0470196	0.0656101			0.0625555	0.090948			0.266674	0.297051		-0.190937	-0.297478	1	1
0.201872		0.058599	0.0788719			0.0828626	0.0788719			0.201872	0.211541		0.157744	0.0041053	6.53189e+12	-3.62583e+12
0.127691		0.073522	0.18329			0.100221	0.18329			0.127691	0.155412		0.366894	-0.671331	18545.6	-8251.68
0.114636		0.0325399	0.0648328			0.0487633	0.0510434			0.114636	0.114636		-0.107654	0.000235015	1	1
0.0936933		0.062383	0.0321362			0.0838854	0.0912103			0.0936933	0.109554		0.186632	0.285842	4	4
0.313978		0.0411333	0.0340041			0.0593569	0.201237			0.313978	0.350972		-0.428299	-0.0589236	4	7
0.226357		0.0167067	0.0120312			0.022156	0.0467066			0.226357	0.240424		-0.0875408	0.000276732	4	1
0.34129		0.0270414	0.0194365			0.0387192	0.0478709			0.34129	0.34129		0.0747709	-8.9011e-05	1	3
0.202706		0.0272805	0.0446486			0.039789	0.0681738			0.202706	0.215704		0.0981898	-0.000704582	4	7
0.24515		0.0711316	0.0984356			0.100805	0.257961			0.24515	0.300783		-0.477076	0.00127895	5	2
0.219908		0.0532294	0.205829			0.0688972	0.205829			0.219908	0.264587		-0.411601	0.349183	25686.3	-142054
0.162657		0.0313202	0.0403743			0.0377531	0.0403743			0.162657	0.162657		0.0807363	0.30566	609020	-21243.5
0.329362		0.0311728	0.0375411			0.0411902	0.280182			0.329362	0.442979		-0.571132	-0.0150308	4.45	4.681
0.165223		0.0298777	0.00972433			0.03942	0.055403			0.165223	0.170333		0.117238	-0.0970722	2	6.166
0.274629		0.0795595	0.138901			0.114052	0.125997			0.274629	0.290426		0.226407	8.55363e-05	5	7
0.581529		0.0604055	0.120226			0.0816564	0.225795			0.581529	0.613296		0.46146	0.00679096	2.63	7.18
0.215468		0.0297744	0.0609925			0.0454175	0.224281			0.215468	0.261498		-0.438931	0.0012212	7	8
0.251782		0.0677955	0.170481			0.106208	0.225758			0.251782	0.381516		-0.479351	-0.517923	0.51	1.35
0.271539		0.0593809	0.089593			0.0786938	0.205754			0.271539	0.296369		-0.413888	0.0011015	2	8
0.19081		0.0178379	0.0642865			0.0248073	0.0642865			0.19081	0.202497		0.128558	-0.174441	59719.5	15566.1
0.199045		0.0306	0.0615256			0.0431045	0.0723546			0.199045	0.218059		-0.152639	0.156698	3.43	0.788
0.142641		0.0610425	0.0561669			0.0882515	0.300743			0.142641	0.154195		-0.629756	0.000102862	7	5
0.496086		0.0616448	0.161903			0.0794259	0.161903			0.496086	0.552563		0.323806	0.251684	-1.59305e+06	164859
0.127247		0.0260788	0.0586675			0.0339285	0.0286238			0.127247	0.127247		-0.0561617	0.000236865	3	4
0.171366		0.0345088	0.0817364			0.0440777	0.130772			0.171366	0.187811		0.267426	-0.285659	1.24	8.71
0.0968262		0.061599	0.0657801			0.0838539	0.0818501			0.0968262	0.100496		-0.161554	0.000529841	-2.59	5.373
0.332658		0.0598421	0.15904			0.0860241	0.15904			0.332658	0.394573		0.318218	1.05705	5026.78	-21737.7
0.277281		0.0409676	0.0994279			0.0585727	0.143026			0.277281	0.310979		0.292446	0.172301	3.03	7.005
0.28317		0.0551207	0.142004			0.0760172	0.210299			0.28317	0.351359		-0.465957	-0.00416842	1.2	7.972
0.343584		0.0532231	0.0879517			0.0799411	0.109748			0.343584	0.346013		0.0144116	0.000313521	9	10
0.100254		0.0492987	0.0149748			0.0659042	0.111332			0.100254	0.143246		-0.249464	-0.131771	2.84	5.231
0.275798		0.0880877	0.0872824			0.12295	0.0872824			0.275798	0.294891		0.174322	-0.00550017	6252.75	709.663
0.267163		0.0405137	0.213872			0.0530821	0.238756			0.267163	0.317386		0.483957	-0.00110981	1.36	3.362
0.0670959		0.0320744	0.0588365			0.0482862	0.0733147			0.0670959	0.0781898		-0.155843	-0.111686	7.85	10.371
0.107366		0.0237428	0.0370133			0.0357688	0.0370133			0.107366	0.117032		0.0740437	0.302082	21558.9	-54796
0.236318		0.0499286	0.0829049			0.0713798	0.278448			0.236318	0.236318		-0.455042	0.00402348	7.99	4.825
0.126516		0.0617778	0.0240212			0.0880134	0.0962636			0.126516	0.14379		0.168314	-0.0788775	2.12	2.893
0.326712		0.031713	0.140625			0.04504	0.140625			0.326712	0.326712		-0.28127	-0.0884302	323983	-2345.86
0.246569		0.0432342	0.116209			0.0590735	0.116209			0.246569	0.255315		0.232432	0.388394	-33574.4	-51128.2
0.143692		0.031733	0.0771657			0.0424078	0.0771657			0.143692	0.143692		-0.15433	0.191	1.0483e+08	-1.40024e+08
0.218386		0.0675757	0.234611			0.094717	0.36886			0.218386	0.307925		-0.737834	0.00297342	5	2
0.162024		0.0538631	0.0949055			0.0729114	0.106431			0.162024	0.192089		-0.209296	0.000762539	2	1
0.174845		0.0259989	0.00206328			0.0352298	0.0439926			0.174845	0.174845		0.0951665	-3.35495e-05	6	7
0.168594		0.0527198	0.157937			0.0736839	0.144927			0.168594	0.192862		0.32207	-0.549478	21.32	-11.771
0.348672		0.0439921	0.215298			0.0603791	0.215298			0.348672	0.430508		0.430592	0.0956126	-8.50836e+09	8.50943e+08
0.244911		0.0558853	0.128645			0.0744983	0.147647			0.244911	0.249084		0.289378	0.0053716	5.44	10.922
0.18587		0.0336362	0.026581			0.047509	0.0100829			0.18587	0.187088		0.0247258	-6.92804e-05	6	1
0.14492		0.0661133	0.0808678			0.0904252	0.102484			0.14492	0.147498		0.187648	7.24406e-05	5	4
0.339267		0.0568622	0.191489			0.0786011	0.191489			0.339267	0.350201		-0.382979	-0.277308	-49200.3	187293
0.4035		0.0509747	0.24356			0.0714961	0.24356			0.4035	0.520086		0.486659	-0.344534	5434.83	38983.2
0.220806		0.0178751	0.0272281			0.024645	0.0585618			0.220806	0.220806		0.114152	-0.748085	7	4
0.330834		0.0431998	0.2151			0.0561965	0.357249			0.330834	0.330834		-0.72823	-0.000137924	9.53	3.858
0.278574		0.0444731	0.14716			0.0654629	0.294567			0.278574	0.382035		-0.61394	-0.112264	4.88	8.086
0.302491		0.0308337	0.0847425			0.0414284	0.101477			0.302491	0.346991		0.225956	-0.000544861	0.64	3.495
0.376224		0.0286263	0.0690874			0.0391024	0.124144			0.376224	0.388627		-0.25784	-0.330859	7.34	6.785
0.194896		0.0472079	0.116849			0.0627659	0.11319			0.194896	0.205874		-0.126665	0.000639383	8	1
0.227389		0.0429553	0.0185507			0.0579956	0.11197			0.227389	0.257412		0.223142	-0.176123	7.33	5.002
0.137074		0.029349	0.0171569			0.0377928	0.0272866			0.137074	0.140828		0.0477372	-0.000214028	3	10
0.414212		0.0282325	0.181697			0.0413333	0.253906			0.414212	0.48888		-0.520651	0.00122692	6	1
0.226091		0.0350124	0.0892126			0.0483858	0.155431			0.226091	0.259028		-0.183937	0.000989687	1	6
0.146051		0.0569379	0.0146047			0.0788331	0.0704404			0.146051	0.154382		0.145035	3.24442e-05	10	6
0.17717		0.0702164	0.0738959			0.102215	0.0738959			0.17717	0.18306		0.147725	-0.491676	176516	-91794.9
0.101069		0.0977872	0.164664			0.154272	0.210064			0.101069	0.159434		0.427276	-0.00231232	5	1
0.133707		0.0591443	0.0494206			0.0769641	0.179859			0.133707	0.17001		-0.366361	-0.00129307	4	7
0.186903		0.078415	0.148347			0.110913	0.148347			0.186903	0.189946		-0.296678	-0.312503	205080	32776.5
0.274656		0.039186	0.0833955			0.0540495	0.168492			0.274656	0.301916		-0.32813	-0.0018946	5	1
0.228993		0.0421991	0.0313692			0.0556784	0.0478219			0.228993	0.245198		0.0857866	-0.000296696	10	6
0.325894		0.0582486	0.138638			0.0747263	0.138638			0.325894	0.352546		0.277208	0.941745	6737.73	-28621.1
0.148191		0.0217705	0.0425082			0.0314181	0.0186896			0.148191	0.14955		0.0150012	-7.02567e-05	2	8
0.306758		0.0458327	0.163998			0.0674388	0.367528			0.306758	0.44283		-0.689036	-0.0202551	4.99	4.004
0.242271		0.0255434	0.0157574			0.0353375	0.0595648			0.242271	0.263702		-0.117248	0.000165191	4	10
0.311468		0.0614672	0.30099			0.0875367	0.30099			0.311468	0.413304		0.602195	-0.888385	6398.73	30503.2
0.139552		0.0390266	0.042055			0.0543629	0.0611242			0.139552	0.146145		0.134783	-0.000520957	1.01	2.006
0.134459		0.0520661	0.127216			0.0725154	0.175211			0.134459	0.134459		0.340398	-0.00200181	5	9
0.190305		0.0361458	0.0732434			0.0494924	0.100836			0.190305	0.19508		0.198687	7.99276e-05	2.02	8.39
0.394778		0.0442201	0.134663			0.0632825	0.134663			0.394778	0.446997		0.269471	0.166627	44015.8	-92049.6
0.13694		0.0157366	0.0468182			0.0221342	0.0468182			0.13694	0.146288		0.0936074	0.56045	-24340.5	-22606.2
0.143291		0.0473241	0.0896025			0.0683958	0.0896025			0.143291	0.145017		0.179219	0.485608	-54609.6	6109.11
0.32861		0.0777413	0.165691			0.106584	0.165691			0.32861	0.332611		0.33127	1.17249	16226.5	-33590
0.166186		0.0224248	0.0297852			0.0318602	0.0506053			0.166186	0.172499		-0.110724	0.452428	4	5
0.216722		0.0271082	0.105148			0.0361705	0.105148			0.216722	0.228963		0.210458	-1.0754	7111.56	-6382.16
0.118448		0.0449085	0.113506			0.0649383	0.113506			0.118448	0.148954		0.230205	-0.00122845	-13.25	5.571
0.196692		0.0311545	0.0520783			0.0426301	0.0782261			0.196692	0.226869		0.16741	-0.000957312	1	10
0.344851		0.0306932	0.119065			0.04109	0.216324			0.344851	0.533912		-0.439902	-0.0650636	0.81	4.455
0.0842263		0.0283048	0.0499537			0.0404438	0.0952862			0.0842263	0.10146		-0.189439	0.000446552	7	8
0.252587		0.0649604	0.301797			0.0855764	0.301797			0.252587	0.395622		0.603536	-0.25781	97655.1	-93541.1
0.497337		0.0378315	0.332436			0.0545243	0.332436			0.497337	0.528726		0.665193	0.356009	-73691.2	-14740.2
0.236803		0.0275481	0.0656024			0.0343405	0.211575			0.236803	0.339567		-0.440484	-0.104413	5.65	5.016
0.141263		0.0495142	0.0752307			0.0694754	0.0271007			0.141263	0.141263		0.0263538	-3.82763e-05	5	8
0.141149		0.0645665	0.06691			0.0908204	0.105899			0.141149	0.14999		0.0883837	-0.000690406	10	1.012
0.244371		0.015049	0.0312417			0.0189611	0.0312417			0.244371	0.246715		-0.0624913	-0.517908	-47768.7	-17774.4
0.282106		0.0227248	0.0198074			0.0285887	0.0467288			0.282106	0.283461		0.0100024	-2.41226e-05	1	2
0.219194		0.0949168	0.166027			0.129641	0.166027			0.219194	0.29619		0.332035	0.339641	80778.9	-79761.1
0.495684		0.0376176	0.343725			0.05427	0.343725			0.495684	0.518588		0.687598	-0.667292	-6030.46	40120.4
0.166323		0.0483668	0.0831094			0.0668193	0.123639			0.166323	0.170824		0.260044	-0.000868295	9	6
0.190589		0.0541543	0.1358			0.0669986	0.178848			0.190589	0.276272		0.291672	-0.00114297	10	8
0.575241		0.0253652	0.0405629			0.0344432	0.0405629			0.575241	0.577017		0.0811034	-0.338929	-783.85	89665.9
0.396658		0.0334755	0.0175435			0.0459094	0.0357265			0.396658	0.405136		0.0683186	-0.000243157	10	8
0.137064		0.047147	0.0287994			0.0606421	0.185912			0.137064	0.18705		0.368995	0.0275866	7.03	8.332
0.160523		0.0479335	0.135409			0.066568	0.135409			0.160523	0.214141		0.270783	0.192944	89995.2	-287812
0.461458		0.0550553	0.169374			0.0722578	0.169374			0.461458	0.516366		0.338317	-0.635076	75711.8	9990.28
0.172521		0.0580123	0.0413735			0.0817365	0.122384			0.172521	0.173657		0.142867	-0.000822958	4	2
0.274071		0.0235361	0.052454			0.0281243	0.052454			0.274071	0.274071		-0.104948	0.615938	8263.04	-62753.5
0.228756		0.0194897	0.00752242			0.0264146	0.0412704			0.228756	0.228756		-0.0448269	1.9915e-05	2	7
0.0855784		0.0505402	0.134257			0.0654592	0.134257			0.0855784	0.0869789		0.268578	-0.701405	900.89	-10107.5
0.223208		0.0649501	0.282663			0.0854949	0.294624			0.223208	0.386409		0.586554	0.120467	7.83	17.396
0.107766		0.0289706	0.0602323			0.0355264	0.0602323			0.107766	0.114756		0.120462	-0.114516	9.57782e+06	3.85477e+07
0.182766		0.0814426	0.0498935			0.112925	0.0498935			0.182766	0.194433		0.0997874	0.389688	1.02412e+09	5.00364e+09
0.105476		0.0375282	0.0174724			0.0483952	0.0572746			0.105476	0.115004		0.0994123	-0.000269239	8	4
0.164931		0.0382527	0.104425			0.0514727	0.104425			0.164931	0.195335		0.208836	0.459173	-101684	-20724.6
0.0664775		0.0314029	0.00885588			0.0461848	0.033795			0.0664775	0.0703746		0.0858557	-0.000159022	4	7
0.141118		0.0602787	0.118118			0.0827613	0.110457			0.141118	0.168452		-0.233814	0.200044	1	3
0.173989		0.0274028	0.0386072			0.0377268	0.0857374			0.173989	0.181478		0.171801	0.618853	6.04	9.161
0.216739		0.0236761	0.0764272			0.0324216	0.0764272			0.216739	0.231286		0.152866	-0.0493492	1.08889e+06	-1.41484e+06
0.187521		0.0303057	0.0324189			0.0425073	0.10374			0.187521	0.187521		-0.19741	0.151877	3.45	6.24
0.109453		0.0668435	0.0542342			0.0954406	0.0707308			0.109453	0.113452		-0.102335	0.000310597	10	1
0.178649		0.0905047	0.199914			0.12601	0.264796			0.178649	0.280213		0.543629	-0.00186579	5	1.001
0.232992		0.0708867	0.0776906			0.0981439	0.061724			0.232992	0.232992		0.0101426	9.31177e-06	7	5
0.324288		0.0407734	0.0772239			0.0553217	0.0772239			0.324288	0.327481		0.154467	0.0840117	770580	-176719
0.314282		0.0658438	0.111884			0.0894245	0.111884			0.314282	0.314282		-0.223738	0.674001	620287	-36221.8
0.446073		0.026732	0.0267058			0.0413451	0.085036			0.446073	0.489941		-0.172328	-0.0612214	8.27	7.613
0.245506		0.0474232	0.139147			0.0671284	0.139147			0.245506	0.266495		0.278284	-0.257565	17058.9	13763.6
0.392688		0.0551724	0.135206			0.0803616	0.124046			0.392688	0.422859		0.251591	3.13449e-05	3	5.998
0.25486		0.0462998	0.167263			0.0626384	0.167263			0.25486	0.268948		0.33457	0.0702022	23869.1	-44275.7
0.0805425		0.0397035	0.0693589			0.058139	0.0887869			0.0805425	0.0805425		0.153058	-0.444453	3.08	1.695
0.212665		0.0659992	0.0910737			0.0914306	0.198576			0.212665	0.214367		0.414009	0.0200419	9.93	5.019
0.129114		0.0601745	0.0926677			0.0822239	0.0926677			0.129114	0.150667		0.185157	0.460872	-4617.57	-71492.9
0.272611		0.0381562	0.0731889			0.0531773	0.133495			0.272611	0.272611		-0.242978	0.00168654	8	7
0.255721		0.0447231	0.0792736			0.0596374	0.229786			0.255721	0.363393		0.454789	-0.197503	8.28	7.175
0.588981		0.0262559	0.0708288			0.0358184	0.0708288			0.588981	0.588981		-0.141659	-0.0396136	-6679.84	-27583.9
0.252185		0.0766086	0.0778304			0.108555	0.179321			0.252185	0.268887		-0.0946642	0.000201604	5	7
0.14733		0.0397866	0.132738			0.0517776	0.135732			0.14733	0.159745		-0.271954	-0.00121564	11.84	-2.249
0.160682		0.0680584	0.117766			0.0981678	0.117766			0.160682	0.184918		-0.235592	-0.375414	-37405.3	167273
0.265575		0.0220347	0.0700124			0.0312499	0.097993			0.265575	0.286484		0.194022	-0.000642668	1	6
0.24411		0.0297566	0.0918231			0.0436052	0.0918231			0.24411	0.24411		0.183636	0.244091	-10364.7	-25488
0.306044		0.0634614	0.0227286			0.0928416	0.0770716			0.306044	0.325686		0.0926326	-0.000372488	10	2
0.139341		0.0614979	0.0752056			0.0859097	0.0752056			0.139341	0.144586		0.150368	0.428783	-1445.73	-18696.6
0.295779		0.0275906	0.136058			0.0357768	0.132172			0.295779	0.367943		0.276563	-0.00112786	-2.09	16.689
0.436076		0.0311201	0.0807995			0.0427989	0.193805			0.436076	0.479883		0.412832	-0.00120158	8	6
0.51341		0.0233916	0.0580482			0.034473	0.0580482			0.51341	0.516764		0.116066	0.385619	-134342	18105.4
0.356242		0.0524513	0.0110455			0.0759236	0.0689914			0.356242	0.360374		0.0725239	-0.000153039	10	3
0.328753		0.0260286	0.0954452			0.0373783	0.0954452			0.328753	0.34405		0.19089	0.0413904	1.5185e+12	-2.11194e+12
0.0718141		0.0292557	0.0262702			0.0395996	0.063966			0.0718141	0.088161		-0.1223	0.000419502	2	8.999
0.089767		0.0586582	0.0720692			0.071358	0.0720692			0.089767	0.0939657		0.144177	-0.473433	4876.84	62774.8
0.0963499		0.0417443	0.0168253			0.0533891	0.0338845			0.0963499	0.0992488		0.0675911	-1.92877e-05	1	5
0.232448		0.0424514	0.075489			0.0607566	0.108534			0.232448	0.251798		0.211646	-0.473412	11.42	8.272
0.312349		0.0639862	0.124981			0.0890475	0.124981			0.312349	0.336468		0.249961	-0.595028	810467	-9.15044e+06
0.170388		0.0454109	0.0710149			0.0632086	0.090473			0.170388	0.170388		-0.19504	0.000488632	8	7
0.339915		0.0697786	0.107467			0.0989339	0.176628			0.339915	0.379544		-0.35258	0.00143403	0.4	7.088
0.399236		0.0814084	0.245068			0.11568	0.245068			0.399236	0.505621		0.490102	-0.169166	93077.2	11192.7
0.219206		0.0811571	0.195073			0.110605	0.195073			0.219206	0.219451		0.390181	-0.140607	752.86	73212.3
0.1074		0.100925	0.217229			0.143097	0.213193			0.1074	0.16162		0.453078	-0.000822997	14.57	-0.667
0.246665		0.0416645	0.105622			0.0535109	0.138551			0.246665	0.281879		-0.258294	0.674284	7.62	12.543
0.232314		0.0130598	0.0282099			0.0174805	0.052375			0.232314	0.250197		0.100715	-0.000182137	3	10
0.289142		0.019956	0.0602915			0.0275212	0.0940328			0.289142	0.31621		0.202527	-0.000871991	10	1
0.127848		0.0715289	0.114872			0.0962523	0.134797			0.127848	0.139109		0.26361	-0.00211653	2	7
0.289761		0.0643279	0.0310561			0.0920954	0.0554609			0.289761	0.290444		0.0514237	-5.61168e-05	7	7
0.291487		0.0206799	0.0399895			0.0268608	0.0841581			0.291487	0.303258		0.165022	-0.478947	5	10
0.260153		0.014702	0.0146037			0.0204857	0.0568906			0.260153	0.28947		0.117684	-0.000294787	5	5
0.233267		0.0353249	0.130088			0.0489128	0.163998			0.233267	0.305728		0.343135	0.227515	8.76	2.594
0.331694		0.0138906	0.0268984			0.0169822	0.0268984			0.331694	0.331694		0.0537946	0.353324	-16903.6	2080.58
0.262648		0.0594772	0.0119046			0.0759831	0.107006			0.262648	0.275452		0.222635	-0.120042	4.31	2.468
0.175894		0.0328822	0.0902845			0.0484952	0.0970975			0.175894	0.175894		0.125387	-0.000543889	6	6.999
0.178758		0.0439565	0.107194			0.0568952	0.107194			0.178758	0.198847		0.214349	0.22106	10551	-135886
0.246122		0.0244768	0.0508852			0.0335861	0.091846			0.246122	0.250936		-0.190926	0.286438	4.99	1.003
0.18675		0.0426329	0.014288			0.058884	0.0817096			0.18675	0.18675		-0.132193	-0.00646439	9	6
0.383805		0.0449449	0.0978322			0.0703222	0.0978322			0.383805	0.424695		0.195445	0.522908	12570.5	-85127.4
0.148065		0.0588979	0.0965214			0.0868246	0.106681			0.148065	0.152352		0.205256	-0.00202608	13	2.566
0.209826		0.0252655	0.0311007			0.0366025	0.0311007			0.209826	0.211844		0.0622069	-0.364277	231092	-192041
0.148175		0.0319525	0.0866023			0.0480726	0.0866023			0.148175	0.153327		0.173205	0.0567094	-2.69457e+12	1.20537e+12
0.0986668		0.0624391	0.0498591			0.080628	0.044332			0.0986668	0.101818		0.0468134	5.38108e-05	7	6
0.302528		0.0579369	0.101651			0.0745817	0.183791			0.302528	0.371167		-0.372489	0.000417592	6	1
0.113038		0.0691822	0.0497429			0.0920624	0.0870646			0.113038	0.113038		-0.206733	-0.00186895	6	10
0.195855		0.0336201	0.0526363			0.0444959	0.0526363			0.195855	0.198311		0.105377	0.98122	7967.91	-21013.5
0.129742		0.0928316	0.065073			0.128467	0.223062			0.129742	0.14596		0.299094	-0.00128687	7	6
0.12384		0.0713916	0.0448387			0.10708	0.168736			0.12384	0.144589		0.292798	0.000304155	7.02	5.007
0.0870174		0.0759732	0.114161			0.105859	0.108696			0.0870174	0.102379		0.247573	-0.181962	12.26	2.185
0.235729		0.0570689	0.117026			0.0875728	0.157961			0.235729	0.243196		0.222143	0.239171	9	5
0.104302		0.033983	0.0624005			0.0456027	0.0624005			0.104302	0.11568		-0.124804	-0.402426	-295514	17743.2
0.306021		0.0325774	0.0570492			0.0520489	0.0768973			0.306021	0.322291		0.130708	-0.000387326	1	6
0.19335		0.0452122	0.0615028			0.0596111	0.0418122			0.19335	0.19335		-0.073657	9.30575e-05	5	1
0.135703		0.081051	0.0296649			0.120661	0.0742079			0.135703	0.135703		0.14575	0.000152649	2	6

## Sheet: Figure 1a
Fig1a:Variance explained by the place-tuning
0.227567
0.24763
0.24008
0.24951
0.127971
0.0704712
0.0851048
0.484262
0.177934
0.199968
0.161174
0.176121
0.077649
0.139673
0.133517
0.0806518
0.204271
0.10269
0.12654
0.205117
0.111517
0.194288
0.126372
0.24126
0.176527
0.082356
0.118821
0.184105
0.118475
0.153935
0.286298
0.28451
0.133144
0.147592
0.104694
0.100925
0.177209
0.249114
0.34285
0.199886
0.252325
0.342034
0.186137
0.159533
0.363464
0.363238
0.136529
0.287318
0.176535
0.166364
0.181785
0.154322
0.394743
0.424355
0.163912
0.198631
0.25048
0.139822
0.180607
0.139555
0.198347
0.164612
0.333951
0.103811
0.141236
0.26485
0.180234
0.483509
0.199863
0.15793
0.224024
0.159069
0.194797
0.337825
0.195716
0.0443676
0.0980543
0.0987456
0.103005
0.216543
0.32502
0.215482
0.151369
0.316515
0.261909
0.104086
0.361224
0.119125
0.132583
0.26864
0.200321
0.307271
0.214165
0.256604
0.157859
0.165757
0.394199
0.37915
0.486556
0.192319
0.246279
0.0884605
0.105937
0.219956
0.272746
0.182898
0.249836
0.224239
0.384292
0.445958
0.132052
0.144245
0.225071
0.231606
0.354621
0.388485
0.149334
0.315269
0.37109
0.21875
0.488497
0.158767
0.10364
0.068943
0.108818
0.376564
0.402702
0.161022
0.11242
0.404473
0.54177
0.348731
0.108151
0.212405
0.10153
0.391096
0.226411
0.256571
0.341557
0.3778
0.310242
0.412131
0.0996339
0.0881617
0.106899
0.112141
0.16078
0.363705
0.153261
0.156307
0.46106
0.315267
0.286207
0.230068
0.26743
0.130316
0.0843718
0.117321
0.178089
0.270396
0.144438
0.14304
0.232443
0.364688
0.12545
0.214303
0.150713
0.210454
0.256197
0.264029
0.119486
0.39043
0.163242
0.231547
0.375578
0.472806
0.415799
0.248039
0.361073
0.512588
0.174408
0.374329
0.287527
0.475395
0.336349
0.306855
0.318894
0.292354
0.332946
0.150006
0.166938
0.0949612
0.175691
0.391685
0.273848
0.40971
0.461484
0.127489
0.166958
0.171064
0.183186
0.351706
0.28024
0.134
0.236594
0.357629
0.333343
0.274472
0.201853
0.216299
0.114184
0.134091
0.234561
0.113734
0.245246
0.358771
0.514736
0.17305
0.376478
0.169811
0.12148
0.289753
0.401808
0.132352
0.317098
0.197406
0.221419
0.32821
0.104501
0.311107
0.316399
0.164669
0.174553
0.161994
0.110123
0.291472
0.231206
0.45894
0.437399
0.081261
0.405129
0.467488
0.234859
0.395335
0.121163
0.20387
0.424342
0.439886
0.178466
0.573661
0.073519
0.421083
0.38282
0.389994
0.358222
0.198867
0.166344
0.125889
0.214212
0.347093
0.200099
0.121849
0.144203
0.0877273
0.100852
0.112229
0.103407
0.114049
0.173827
0.293408
0.158261
0.165496
0.312596
0.560166
0.223658
0.373289
0.155869
0.201013
0.201707
0.142951
0.163486
0.129333
0.125994
0.264739
0.220677
0.597705
0.174693
0.416555
0.204104
0.179147
0.32873
0.294208
0.187322
0.380247
0.358658
0.33342
0.0841585
0.159985
0.303698
0.22504
0.223325
0.177743
0.118279
0.136988
0.0653719
0.0973469
0.135755
0.120169
0.180889
0.0822177
0.133951
0.103076
0.121897
0.171319
0.386108
0.248157
0.110541
0.316801
0.253113
0.224589
0.381685
0.342024
0.309787
0.15091
0.135141
0.0989671
0.280977
0.141954
0.138978
0.368043
0.148942
0.234038
0.172904
0.342136
0.119428
0.104331
0.218531
0.486677
0.0866693
0.256018
0.252465
0.18988
0.281582
0.272373
0.230307
0.124682
0.195718
0.224444
0.151295
0.0978001
0.169426
0.118604
0.180895
0.190906
0.138585
0.11055
0.255645
0.135701
0.13819
0.10163
0.0991109
0.102496
0.0792603
0.134137
0.0909143
0.0850983
0.145423
0.238929
0.120079
0.206043
0.115812
0.153173
0.107759
0.106297
0.115487
0.149249
0.129016
0.126386
0.106888
0.228381
0.177349
0.114428
0.13714
0.102165
0.0984356
0.259099
0.0913772
0.158626
0.139553
0.180999
0.10849
0.146016
0.29579
0.173991
0.159624
0.150374
0.145097
0.268301
0.0938519
0.165262
0.0971461
0.119045
0.142064
0.309199
0.133478
0.098902
0.107792
0.129575
0.157902
0.11679
0.12574
0.120837
0.0994356
0.0818874
0.0875085
0.152517
0.0949275
0.158789
0.153017
0.0916088
0.0937647
0.420827
0.148796
0.355026
0.0902046
0.132944
0.174156
0.165967
0.10187
0.0939534
0.0982902
0.15597
0.126459
0.118785
0.171695
0.113861
0.199694
0.198888
0.16541
0.0718876
0.0743455
0.168298
0.147956
0.174942
0.102692
0.191999
0.156287
0.184426
0.117195
0.210199
0.18136
0.10524
0.198135
0.187657
0.231046
0.156679
0.120328
0.0913951
0.181766
0.178462
0.155164
0.194573
0.134728
0.138987
0.0930985
0.129524
0.210815
0.157911
0.177814
0.178394
0.194796
0.131364
0.0620305
0.220888
0.123923
0.254551
0.268987
0.0775215
0.204892
0.174541
0.12495
0.183031
0.16184
0.147602
0.161273
0.164998
0.131598
0.210901
0.172564
0.121718
0.085312
0.173127
0.149385
0.135946
0.13885
0.212792
0.175226
0.111669
0.156237
0.119747
0.120694
0.0972066
0.305296
0.437727
0.229626
0.128111
0.132273
0.256807
0.326113
0.109764
0.160921
0.466628
0.0919451
0.1079
0.216509
0.266674
0.201872
0.127691
0.114636
0.0936933
0.313978
0.226357
0.34129
0.202706
0.24515
0.219908
0.162657
0.329362
0.165223
0.274629
0.581529
0.215468
0.251782
0.271539
0.19081
0.199045
0.142641
0.496086
0.127247
0.171366
0.0968262
0.332658
0.277281
0.28317
0.343584
0.100254
0.275798
0.267163
0.0670959
0.107366
0.236318
0.126516
0.326712
0.246569
0.143692
0.218386
0.162024
0.174845
0.168594
0.348672
0.244911
0.18587
0.14492
0.339267
0.4035
0.220806
0.330834
0.278574
0.302491
0.376224
0.194896
0.227389
0.137074
0.414212
0.226091
0.146051
0.17717
0.101069
0.133707
0.186903
0.274656
0.228993
0.325894
0.148191
0.306758
0.242271
0.311468
0.139552
0.134459
0.190305
0.394778
0.13694
0.143291
0.32861
0.166186
0.216722
0.118448
0.196692
0.344851
0.0842263
0.252587
0.497337
0.236803
0.141263
0.141149
0.244371
0.282106
0.219194
0.495684
0.166323
0.190589
0.575241
0.396658
0.137064
0.160523
0.461458
0.172521
0.274071
0.228756
0.0855784
0.223208
0.107766
0.182766
0.105476
0.164931
0.0664775
0.141118
0.173989
0.216739
0.187521
0.109453
0.178649
0.232992
0.324288
0.314282
0.446073
0.245506
0.392688
0.25486
0.0805425
0.212665
0.129114
0.272611
0.255721
0.588981
0.252185
0.14733
0.160682
0.265575
0.24411
0.306044
0.139341
0.295779
0.436076
0.51341
0.356242
0.328753
0.0718141
0.089767
0.0963499
0.232448
0.312349
0.170388
0.339915
0.399236
0.219206
0.1074
0.246665
0.232314
0.289142
0.127848
0.289761
0.291487
0.260153
0.233267
0.331694
0.262648
0.175894
0.178758
0.246122
0.18675
0.383805
0.148065
0.209826
0.148175
0.0986668
0.302528
0.113038
0.195855
0.129742
0.12384
0.0870174
0.235729
0.104302
0.306021
0.19335
0.135703

## Sheet: Figure 1d
Fig1d: tuning strength (shuffled data)	Fig1d: tuning strength (data)	Fig1d: Indexes (out of the 697 cells) of neurons statistically significanlty tuned
0.0447619	0.0279486	10
0.0688999	0.0455363	11
0.0199755	0.0185009	13
0.0258705	0.0120241	14
0.053342	0.0347811	15
0.038202	0.0373461	22
0.0589813	0.078877	28
0.0192314	0.0173846	31
0.0152194	0.0176885	33
0.0196782	0.0636696	37
0.023079	0.0446917	42
0.0184533	0.0333541	43
0.0316788	0.0787208	47
0.0559278	0.0992	48
0.0787898	0.214606	51
0.0527576	0.0553361	54
0.0194836	0.029399	55
0.0703689	0.0675272	61
0.0487244	0.0669782	64
0.0214463	0.0158234	68
0.0220538	0.0232033	69
0.0232732	0.0941249	71
0.0116846	0.00974572	72
0.0140212	0.0130866	73
0.0248763	0.0381269	74
0.054979	0.0564771	76
0.0800744	0.124962	79
0.0339894	0.0761253	80
0.0112094	0.0205949	81
0.027803	0.0444144	82
0.0128062	0.0321224	83
0.0241972	0.0377683	85
0.03592	0.0982642	87
0.0649462	0.0684465	92
0.0337743	0.0117941	93
0.0663249	0.045861	98
0.0210745	0.054992	104
0.0413661	0.0661035	107
0.0147336	0.00403562	110
0.0256344	0.031466	112
0.0240348	0.0395816	114
0.0259335	0.0807457	116
0.0268297	0.0533506	117
0.0454964	0.0665192	118
0.0498527	0.0568387	119
0.0814953	0.0844999	120
0.0504185	0.120871	121
0.0691634	0.160373	126
0.0425203	0.0651845	127
0.0350751	0.0117059	130
0.0466429	0.137105	131
0.0320537	0.0452079	136
0.032896	0.033707	137
0.0589413	0.171617	138
0.0470871	0.0934081	139
0.0155593	0.0067671	140
0.0267276	0.0201156	142
0.0172199	0.0102738	143
0.0420489	0.0603453	148
0.0462175	0.0670393	150
0.0134306	0.0449926	151
0.0175969	0.0319526	152
0.019664	0.021695	153
0.0249052	0.0587586	154
0.017017	0.0257678	155
0.0224358	0.044889	156
0.0530011	0.0619775	157
0.032755	0.0968503	159
0.0152548	0.0692999	160
0.0871914	0.156561	161
0.017709	0.0652728	162
0.0618412	0.170691	163
0.026609	0.0516749	164
0.0309114	0.0732636	166
0.0207092	0.0385821	167
0.0788425	0.160017	168
0.0331822	0.0550058	169
0.065522	0.0466737	170
0.0277967	0.134286	171
0.0274135	0.120966	175
0.0674553	0.210602	179
0.0728841	0.205747	180
0.0413271	0.106027	182
0.0596805	0.0318573	184
0.0336078	0.086248	185
0.0778815	0.0641572	186
0.0489124	0.0992421	187
0.0437809	0.0598878	188
0.0474451	0.0895166	189
0.0163524	0.0304717	195
0.0357657	0.0684309	197
0.0186829	0.0516764	198
0.0831766	0.315045	203
0.0548059	0.0595095	206
0.0517171	0.0233908	208
0.031474	0.0221602	210
0.0440886	0.0498849	215
0.0568512	0.15133	216
0.0506377	0.0363076	217
0.0507678	0.0459303	219
0.0370941	0.0443079	222
0.0278964	0.0350938	223
0.0245308	0.0107709	225
0.0236591	0.0919061	226
0.0530676	0.0755191	227
0.0605436	0.106592	230
0.0675009	0.159757	234
0.0417572	0.000537394	235
0.0408035	0.0769703	237
0.0446549	0.328686	239
0.0197381	0.0160743	241
0.0151845	0.0657451	242
0.044019	0.0361861	243
0.0297474	0.0961632	253
0.0325204	0.0495805	255
0.0315428	0.267866	258
0.0427157	0.104267	260
0.0312916	0.149355	266
0.0469178	0.139717	272
0.0592137	0.20346	273
0.0278676	0.0729534	274
0.0229379	0.0248266	275
0.0107152	0.00772775	280
0.0277811	0.0264618	284
0.0834371	0.0182724	286
0.0303231	0.0854508	287
0.0442829	0.239231	288
0.0488359	0.0414963	289
0.0503872	0.0761103	290
0.0288322	0.125203	291
0.0594906	0.225636	292
0.0327312	0.0184678	293
0.0128299	0.0141577	294
0.0103755	0.0126267	295
0.0486803	0.0414034	299
0.0229935	0.0832816	300
0.0379346	0.0831191	301
0.0892768	0.198513	304
0.0370494	0.182461	306
0.0478684	0.243349	308
0.0346679	0.0366371	310
0.0416007	0.0951269	315
0.0379779	0.090454	316
0.038281	0.0642668	322
0.0194862	0.00289525	326
0.0126078	0.00582411	330
0.0794083	0.138929	334
0.040077	0.11586	336
0.0264658	0.031499	338
0.0287042	0.159013	339
0.0357964	0.162172	343
0.0352627	0.184945	352
0.0288906	0.085486	355
0.0718295	0.238185	360
0.0404623	0.10796	367
0.01568	0.0374159	368
0.0233121	0.0781231	370
0.0535116	0.0695993	375
0.0413746	0.130373	378
0.083784	0.429289	379
0.089817	0.178517	381
0.0896182	0.344657	384
0.068129	0.320709	385
0.0396672	0.154141	386
0.0248003	0.0251132	393
0.0348403	0.190246	402
0.0322815	0.0673417	404
0.0226139	0.167304	405
0.0470535	0.132269	406
0.0262842	0.0750716	407
0.029504	0.109922	410
0.039434	0.0741692	412
0.0308027	0.0560234	416
0.0255941	0.022488	422
0.0286133	0.0965555	424
0.0413715	0.080006	430
0.0346273	0.010917	433
0.0263851	0.0217574	434
0.0414745	0.163744	435
0.0506578	0.182292	437
0.0597607	0.0949738	442
0.03433	0.0719012	443
0.0230827	0.0328501	447
0.0501736	0.300324	449
0.0217367	0.0549669	452
0.0350696	0.127352	453
0.0269563	0.0718638	454
0.0361579	0.143676	455
0.0301187	0.109412	459
0.0254595	0.0479192	460
0.0358928	0.0179022	462
0.0281635	0.00476032	463
0.0539446	0.0325596	466
0.0205132	0.0345189	467
0.0540261	0.181511	470
0.0721206	0.103575	472
0.0473089	0.243892	475
0.0376637	0.0956115	476
0.0534841	0.0921105	477
0.0844715	0.0812132	478
0.0247689	0.0245182	479
0.0440372	0.0493786	480
0.0429393	0.0992708	482
0.0244727	0.0136295	485
0.0567209	0.0877826	487
0.0451572	0.109937	488
0.0428212	0.0421056	491
0.0499804	0.138315	493
0.0325731	0.0527435	494
0.0379808	0.122451	495
0.077079	0.151523	496
0.0393057	0.0496889	503
0.0251757	0.0388957	505
0.0230658	0.00837582	509
0.0417724	0.106445	512
0.0298672	0.0710822	515
0.0340858	0.111884	518
0.0340681	0.0346262	519
0.0321841	0.105656	526
0.0242077	0.0181489	531
0.0406744	0.0373786	532
0.0261713	0.0780971	533
0.0236446	0.0537377	535
0.061015	0.0228805	538
0.0565092	0.162928	539
0.0661569	0.128633	540
0.0562531	0.110904	542
0.0440761	0.0543121	543
0.0277374	0.03837	544
0.0285751	0.0737518	548
0.0478869	0.0930685	553
0.0335596	0.0611696	554
0.0416607	0.0763652	555
0.0904362	0.263603	556
0.0358382	0.0864299	559
0.0287295	0.0268976	560
0.046358	0.17563	561
0.0351074	0.0527888	564
0.0326145	0.0681041	565
0.0333089	0.0143157	567
0.0225408	0.075939	568
0.0358106	0.101013	569
0.044857	0.115291	570
0.0250893	0.0144909	571
0.0445203	0.0701978	574
0.0569468	0.0968111	575
0.0234135	0.0187269	581
0.0433308	0.0356981	583
0.034785	0.0620952	585
0.0225604	0.0407823	587
0.0344781	0.0192052	589
0.0364588	0.0310027	590
0.0400617	0.133796	591
0.0266086	0.0247944	592
0.0340503	0.0665023	594
0.0389102	0.0132381	596
0.0594984	0.0765353	597
0.0590656	0.131325	599
0.0528347	0.02924	601
0.0431929	0.248942	602
0.0453878	0.0802168	603
0.0311991	0.0424505	606
0.0307995	0.0561542	609
0.0585741	0.043236	611
0.0225254	0.0131186	615
0.0736737	0.173059	616
0.0576125	0.0337485	618
0.0195868	0.0233786	620
0.0528341	0.0667355	621
0.057075	0.0980487	622
0.0721558	0.120581	625
0.0676442	0.136727	629
0.0341622	0.111125	632
0.0261958	0.0783928	637
0.0311103	0.121457	638
0.0276127	0.0456804	639
0.0270222	0.026899	643
0.0183691	0.0312438	645
0.0375341	0.0404986	647
0.0898236	0.1859	649
0.0331914	0.0392781	650
0.0636516	0.0681829	653
0.0550319	0.055843	654
0.041764	0.158189	655
0.0579215	0.096984	657
0.0310464	0.318907	662
0.0355249	0.126715	665
0.029903	0.214995	666
0.0259998	0.0893318	667
0.0526865	0.366509	668
0.0550466	0.264478	669
0.0136379	0.0426117	670
0.045917	0.144697	673
0.023991	0.200259	675
0.0238967	0.0977782	676
0.0719253	0.0761966	678
0.055612	0.0465879	679
0.0316535	0.0176525	680
0.0238812	0.0748788	682
0.0391493	0.239049	685
0.0408468	0.160575
0.0248453	0.0250227
0.0424787	0.026191
0.0563722	0.122563
0.0274312	0.0120706
0.033007	0.0886631
0.0389202	0.0269979
0.0397728	0.0854908
0.0227956	0.0305804
0.0281455	0.0544308
0.0515383	0.0562016
0.0454511	0.028498
0.0364085	0.033979
0.0168229	0.0227438
0.0310166	0.132748
0.0262512	0.146888
0.0536297	0.064313
0.0343073	0.0311433
0.0260034	0.00964543
0.0299887	0.0331169
0.0618229	0.101921
0.0186574	0.0498425
0.043297	0.0710808
0.0293628	0.028995
0.057892	0.0829873
0.0297096	0.0687468
0.0249509	0.0228023
0.0298926	0.0459607
0.0404679	0.0160817
0.0479982	0.130682
0.0327152	0.0412207
0.0269372	0.0456238
0.0278054	0.0228974
0.0452137	0.0906012
0.0377479	0.0652697
0.0665212	0.173253
0.0623799	0.0880288
0.0336416	0.0910895
0.062192	0.238701
0.0308914	0.0531516
0.0530066	0.0558373
0.0578543	0.081524
0.0366169	0.0751418
0.0737962	0.0531747
0.041973	0.0439833
0.029319	0.0234778
0.0716052	0.0968603
0.100666	0.167587
0.037415	0.037443
0.0463472	0.0679247
0.0365654	0.0366022
0.0594733	0.154696
0.019976	0.0323927
0.0302236	0.0259274
0.0458881	0.0909059
0.0596894	0.126236
0.0594161	0.0748989
0.0366722	0.0263389
0.0557229	0.0373179
0.0368544	0.0697798
0.049278	0.0241854
0.0464176	0.0697702
0.0649591	0.091679
0.0560305	0.0565305
0.0731692	0.0397172
0.0815669	0.15134
0.0189025	0.0421171
0.0266734	0.129402
0.0297919	0.0515585
0.0201431	0.0449499
0.0399576	0.0381525
0.0537624	0.0629478
0.0294805	0.0249795
0.0397434	0.0643275
0.0312554	0.129595
0.01776	0.0328682
0.041837	0.0490742
0.0870717	0.235252
0.0422759	0.0869162
0.0215496	0.0251342
0.0161875	0.0426756
0.0498081	0.0837791
0.0627929	0.090489
0.0399224	0.0834195
0.0471671	0.125972
0.0280465	0.0954355
0.0475156	0.0474392
0.025231	0.0247818
0.0406521	0.0267029
0.0430933	0.0765592
0.0733209	0.0692507
0.0392841	0.0283814
0.0608771	0.146322
0.0407075	0.0635227
0.0498336	0.0716851
0.0225728	0.00887812
0.0272765	0.0469015
0.0248057	0.0252675
0.0539644	0.0694931
0.0437088	0.0364342
0.0337805	0.0381903
0.0406485	0.109027
0.0360263	0.0487549
0.0317475	0.157482
0.0187012	0.0417229
0.0433486	0.101551
0.0340182	0.0692158
0.0321717	0.0538679
0.0518346	0.094858
0.0369803	0.0740141
0.0634413	0.0921426
0.0428839	0.129529
0.0445235	0.0576688
0.0417916	0.00161487
0.0297158	0.02133
0.0562132	0.113525
0.0211715	0.0218113
0.0272242	0.0325928
0.0406599	0.06635
0.0445421	0.0399515
0.0237	0.0194024
0.0325151	0.079217
0.0329435	0.0261679
0.0341493	0.0680944
0.026699	0.0437454
0.0460894	0.0407051
0.0306805	0.0357291
0.122043	0.101148
0.044383	0.0519454
0.0500702	0.105875
0.046819	0.0290208
0.052934	0.0553635
0.0605604	0.123141
0.0463485	0.141838
0.0863215	0.304003
0.0319126	0.0227779
0.0230533	0.0480377
0.0297617	0.0484616
0.0399445	0.070703
0.0368267	0.0477424
0.0429882	0.0463113
0.0576118	0.279757
0.0406863	0.081994
0.03862	0.0678215
0.031927	0.0209866
0.0420955	0.0244051
0.0637213	0.173115
0.0319839	0.0234269
0.0368407	0.0775111
0.0409276	0.0413007
0.0407251	0.0495225
0.0262339	0.0851414
0.0887874	0.190544
0.0413835	0.095853
0.031557	0.0639847
0.0347078	0.0177641
0.0338723	0.0156883
0.0448111	0.02893
0.0702467	0.168713
0.06821	0.144648
0.0298628	0.0221292
0.0276981	0.0775305
0.0409409	0.101522
0.0236492	0.024095
0.0417947	0.0533143
0.0441582	0.172188
0.0407999	0.0822003
0.0516734	0.0332723
0.072107	0.108909
0.0339209	0.0835181
0.0479518	0.041239
0.0461984	0.163629
0.0354203	0.0603801
0.0200841	0.0145478
0.0528457	0.123827
0.054994	0.250247
0.0318188	0.0662859
0.0377187	0.107052
0.030899	0.0683749
0.0676814	0.192894
0.0391334	0.077346
0.055747	0.231849
0.0400087	0.0775641
0.0888451	0.0475807
0.0397918	0.0814075
0.0391114	0.0601442
0.0226371	0.0730141
0.0390465	0.089847
0.0634573	0.110999
0.0502777	0.0316367
0.0499848	0.0985244
0.0394091	0.0461661
0.0401307	0.0793609
0.0283928	0.056212
0.0560076	0.184447
0.0238725	0.0502499
0.0238531	0.0331398
0.0338466	0.0454358
0.103462	0.117889
0.0643063	0.0190589
0.0533294	0.0521614
0.0471409	0.0713537
0.0337298	0.106545
0.0512399	0.00437856
0.0366782	0.0993136
0.0430724	0.0218232
0.0382784	0.0317754
0.03957	0.0521948
0.0372094	0.107189
0.0361902	0.0674813
0.0195814	0.012232
0.0411063	0.156808
0.0667988	0.0983366
0.0400033	0.0723524
0.0682308	0.240529
0.0470196	0.0656101
0.058599	0.0788719
0.073522	0.18329
0.0325399	0.0648328
0.062383	0.0321362
0.0411333	0.0340041
0.0167067	0.0120312
0.0270414	0.0194365
0.0272805	0.0446486
0.0711316	0.0984356
0.0532294	0.205829
0.0313202	0.0403743
0.0311728	0.0375411
0.0298777	0.00972433
0.0795595	0.138901
0.0604055	0.120226
0.0297744	0.0609925
0.0677955	0.170481
0.0593809	0.089593
0.0178379	0.0642865
0.0306	0.0615256
0.0610425	0.0561669
0.0616448	0.161903
0.0260788	0.0586675
0.0345088	0.0817364
0.061599	0.0657801
0.0598421	0.15904
0.0409676	0.0994279
0.0551207	0.142004
0.0532231	0.0879517
0.0492987	0.0149748
0.0880877	0.0872824
0.0405137	0.213872
0.0320744	0.0588365
0.0237428	0.0370133
0.0499286	0.0829049
0.0617778	0.0240212
0.031713	0.140625
0.0432342	0.116209
0.031733	0.0771657
0.0675757	0.234611
0.0538631	0.0949055
0.0259989	0.00206328
0.0527198	0.157937
0.0439921	0.215298
0.0558853	0.128645
0.0336362	0.026581
0.0661133	0.0808678
0.0568622	0.191489
0.0509747	0.24356
0.0178751	0.0272281
0.0431998	0.2151
0.0444731	0.14716
0.0308337	0.0847425
0.0286263	0.0690874
0.0472079	0.116849
0.0429553	0.0185507
0.029349	0.0171569
0.0282325	0.181697
0.0350124	0.0892126
0.0569379	0.0146047
0.0702164	0.0738959
0.0977872	0.164664
0.0591443	0.0494206
0.078415	0.148347
0.039186	0.0833955
0.0421991	0.0313692
0.0582486	0.138638
0.0217705	0.0425082
0.0458327	0.163998
0.0255434	0.0157574
0.0614672	0.30099
0.0390266	0.042055
0.0520661	0.127216
0.0361458	0.0732434
0.0442201	0.134663
0.0157366	0.0468182
0.0473241	0.0896025
0.0777413	0.165691
0.0224248	0.0297852
0.0271082	0.105148
0.0449085	0.113506
0.0311545	0.0520783
0.0306932	0.119065
0.0283048	0.0499537
0.0649604	0.301797
0.0378315	0.332436
0.0275481	0.0656024
0.0495142	0.0752307
0.0645665	0.06691
0.015049	0.0312417
0.0227248	0.0198074
0.0949168	0.166027
0.0376176	0.343725
0.0483668	0.0831094
0.0541543	0.1358
0.0253652	0.0405629
0.0334755	0.0175435
0.047147	0.0287994
0.0479335	0.135409
0.0550553	0.169374
0.0580123	0.0413735
0.0235361	0.052454
0.0194897	0.00752242
0.0505402	0.134257
0.0649501	0.282663
0.0289706	0.0602323
0.0814426	0.0498935
0.0375282	0.0174724
0.0382527	0.104425
0.0314029	0.00885588
0.0602787	0.118118
0.0274028	0.0386072
0.0236761	0.0764272
0.0303057	0.0324189
0.0668435	0.0542342
0.0905047	0.199914
0.0708867	0.0776906
0.0407734	0.0772239
0.0658438	0.111884
0.026732	0.0267058
0.0474232	0.139147
0.0551724	0.135206
0.0462998	0.167263
0.0397035	0.0693589
0.0659992	0.0910737
0.0601745	0.0926677
0.0381562	0.0731889
0.0447231	0.0792736
0.0262559	0.0708288
0.0766086	0.0778304
0.0397866	0.132738
0.0680584	0.117766
0.0220347	0.0700124
0.0297566	0.0918231
0.0634614	0.0227286
0.0614979	0.0752056
0.0275906	0.136058
0.0311201	0.0807995
0.0233916	0.0580482
0.0524513	0.0110455
0.0260286	0.0954452
0.0292557	0.0262702
0.0586582	0.0720692
0.0417443	0.0168253
0.0424514	0.075489
0.0639862	0.124981
0.0454109	0.0710149
0.0697786	0.107467
0.0814084	0.245068
0.0811571	0.195073
0.100925	0.217229
0.0416645	0.105622
0.0130598	0.0282099
0.019956	0.0602915
0.0715289	0.114872
0.0643279	0.0310561
0.0206799	0.0399895
0.014702	0.0146037
0.0353249	0.130088
0.0138906	0.0268984
0.0594772	0.0119046
0.0328822	0.0902845
0.0439565	0.107194
0.0244768	0.0508852
0.0426329	0.014288
0.0449449	0.0978322
0.0588979	0.0965214
0.0252655	0.0311007
0.0319525	0.0866023
0.0624391	0.0498591
0.0579369	0.101651
0.0691822	0.0497429
0.0336201	0.0526363
0.0928316	0.065073
0.0713916	0.0448387
0.0759732	0.114161
0.0570689	0.117026
0.033983	0.0624005
0.0325774	0.0570492
0.0452122	0.0615028
0.081051	0.0296649

## Sheet: Figure 2b
Fig2b: tuning strength (shuffled data)	Fig2b: tuning strength (data)	Fig2b: Indexes (out of the 697 cells) of neurons statistically significanlty tuned
0.0680999	0.083944	8
0.0974782	0.0477981	9
0.0288854	0.0279473	10
0.0391146	0.0466135	11
0.0711103	0.0639322	12
0.0538114	0.0534591	13
0.0812422	0.107474	15
0.0276908	0.0813423	17
0.0226532	0.0528426	20
0.0257829	0.0692699	22
0.0327928	0.0695699	25
0.0255722	0.071328	29
0.0438722	0.0787208	31
0.0778073	0.0992	32
0.113671	0.214606	33
0.0792222	0.0421149	34
0.0243378	0.0415716	37
0.100556	0.0873487	39
0.06614	0.112963	41
0.0296202	0.0606559	42
0.027985	0.0358332	43
0.0290753	0.0941249	44
0.0153947	0.00974572	45
0.0189578	0.0243671	47
0.0326981	0.0648609	48
0.0718108	0.114469	49
0.111922	0.161943	50
0.0457745	0.0761253	51
0.0148821	0.0278415	54
0.035549	0.0444144	56
0.0176824	0.0321224	61
0.034856	0.120526	63
0.0504324	0.0982642	64
0.0874163	0.177245	68
0.0458519	0.0407788	69
0.101892	0.117241	70
0.0268463	0.0445724	71
0.056984	0.0807936	72
0.0198497	0.0385598	73
0.0359326	0.031466	79
0.0304579	0.0549979	80
0.0377204	0.0807457	81
0.0371624	0.0838487	82
0.0653394	0.145947	83
0.0641259	0.11893	85
0.108624	0.0964558	88
0.0685375	0.120871	90
0.106816	0.329688	92
0.058282	0.127988	93
0.0452361	0.135349	96
0.0678182	0.137105	97
0.0423095	0.0498434	98
0.0466686	0.0476709	99
0.0888573	0.171617	104
0.0683406	0.101226	106
0.0222648	0.0481882	107
0.0371098	0.0581469	108
0.0266145	0.00532288	109
0.0535928	0.0603453	110
0.0648437	0.0456439	112
0.0183332	0.0555505	114
0.0229405	0.0286575	116
0.0292311	0.0538865	117
0.0318735	0.0741065	118
0.0244499	0.0274504	119
0.0305565	0.044889	120
0.0696801	0.0619775	121
0.0443947	0.150053	126
0.0229728	0.0692999	127
0.123202	0.226152	130
0.0227228	0.05447	131
0.0844217	0.229418	132
0.0356218	0.0836442	136
0.0415911	0.0732636	139
0.0295512	0.0486854	140
0.109922	0.160017	141
0.0502357	0.0818312	148
0.0894859	0.071302	150
0.039604	0.134286	151
0.0392687	0.150176	152
0.0895601	0.351608	153
0.0937014	0.268897	154
0.0561633	0.106027	155
0.0795004	0.0466481	156
0.0457257	0.131062	157
0.107516	0.154922	159
0.0695654	0.0992421	160
0.0595511	0.107351	161
0.0665494	0.102939	162
0.0238777	0.0397049	163
0.0504725	0.061042	164
0.025787	0.0622085	165
0.117743	0.315045	166
0.0729248	0.0758955	167
0.0716497	0.0725617	168
0.0472595	0.0874866	169
0.0586109	0.220017	170
0.0825303	0.291727	171
0.0733494	0.139762	172
0.0643194	0.0459303	175
0.0516728	0.0769432	177
0.0382919	0.0520862	179
0.0357172	0.0201024	180
0.0314681	0.0919061	184
0.0774398	0.129224	185
0.0854708	0.166912	186
0.0923197	0.248211	187
0.056281	0.165994	188
0.0597356	0.192805	189
0.0632342	0.328686	195
0.0255863	0.0145873	196
0.0231123	0.0779715	197
0.0664607	0.0909051	198
0.0425007	0.0961632	199
0.0418236	0.0495805	200
0.0464308	0.358307	202
0.0633887	0.136301	203
0.0453669	0.149355	204
0.066168	0.158071	207
0.0821708	0.425111	210
0.040277	0.167554	211
0.0296869	0.0364363	215
0.0146279	0.0182961	216
0.0378799	0.00848501	217
0.113239	0.0577138	219
0.0405843	0.167424	222
0.0633042	0.333536	223
0.0732545	0.0971513	225
0.0701168	0.0761103	226
0.0391866	0.136379	228
0.0808304	0.225636	230
0.0469624	0.231216	231
0.0188017	0.0249199	234
0.0146709	0.0182897	235
0.0711616	0.0576461	236
0.0331883	0.16701	237
0.0558935	0.0831191	238
0.118382	0.198513	239
0.0490022	0.182461	241
0.0656362	0.368767	242
0.0451647	0.107915	243
0.0537385	0.0951269	245
0.0569275	0.0685404	248
0.053282	0.0642668	250
0.0240836	0.00787816	251
0.0181279	0.0219628	253
0.10537	0.138929	254
0.0556965	0.318909	255
0.0356936	0.0498958	258
0.0402857	0.161067	260
0.0509457	0.255626	261
0.0523126	0.184945	265
0.0439991	0.179783	266
0.105882	0.238185	269
0.0563396	0.247215	271
0.0208033	0.05426	273
0.0334298	0.0818573	274
0.0816126	0.117693	275
0.0538009	0.130373	277
0.105738	0.429289	283
0.125397	0.372197	284
0.127902	0.329888	285
0.0946765	0.320709	286
0.0498419	0.362896	287
0.0342972	0.0745404	288
0.055508	0.338748	289
0.0472021	0.0939282	290
0.0328863	0.205664	291
0.0695291	0.238402	292
0.0388978	0.150747	293
0.0366779	0.109922	294
0.0564066	0.260651	295
0.0469438	0.0726212	296
0.0353466	0.0415228	299
0.0404607	0.242975	300
0.0582021	0.080006	301
0.0496452	0.242975	302
0.0350996	0.0324363	306
0.0550902	0.186615	309
0.0694012	0.209578	310
0.0819833	0.114344	315
0.0445857	0.0719012	316
0.0347995	0.0328501	319
0.0676363	0.300324	322
0.0292082	0.07936	326
0.0501796	0.127352	327
0.0334151	0.0718638	329
0.0497983	0.184716	330
0.0438289	0.109412	331
0.037985	0.0479192	332
0.0494272	0.0468032	336
0.0384689	0.0560532	337
0.0756701	0.0842134	338
0.0297943	0.0450454	339
0.0758908	0.331991	340
0.0940109	0.257579	342
0.065325	0.289416	348
0.0498422	0.0956115	352
0.0725739	0.15312	354
0.119549	0.196298	356
0.0370979	0.0455605	359
0.0632439	0.317986	360
0.0619494	0.14574	361
0.0361324	0.0656155	367
0.072322	0.0877826	368
0.0665691	0.109937	372
0.0624487	0.234581	373
0.0696213	0.103271	375
0.0516478	0.0527435	378
0.0500048	0.122451	380
0.1075	0.243691	381
0.0578236	0.0573619	382
0.0363268	0.0388957	384
0.0321648	0.0252584	385
0.0599356	0.177339	386
0.0465806	0.245709	390
0.0464572	0.134686	393
0.0467521	0.0678913	394
0.0469151	0.105656	396
0.0362112	0.0542713	402
0.0507785	0.0373786	403
0.0381956	0.140706	404
0.030053	0.0655377	405
0.0806655	0.0770497	406
0.0766934	0.162928	408
0.0912351	0.21439	410
0.0825482	0.110904	412
0.0584021	0.143345	414
0.0393821	0.041103	417
0.0383198	0.125855	419
0.0677414	0.274583	422
0.0465672	0.0611696	424
0.0587944	0.0763652	434
0.123324	0.263603	435
0.0518873	0.107262	436
0.0375706	0.0716009	437
0.0602528	0.17563	438
0.0529469	0.241846	442
0.0479904	0.157762	443
0.0448264	0.0663098	444
0.0296501	0.0931445	447
0.0487314	0.195371	448
0.0641116	0.194471	452
0.0332553	0.0494293	454
0.0603738	0.100764	457
0.0852183	0.119617	459
0.0340774	0.0525468	460
0.0591135	0.171002	461
0.0423422	0.0620952	462
0.030564	0.0590493	463
0.0456004	0.0799218	466
0.0497332	0.0804951	467
0.0575811	0.198715	468
0.035045	0.0819876	470
0.0482789	0.228669	471
0.0532659	0.0424971	472
0.0772159	0.10556	474
0.0841822	0.14031	475
0.0745961	0.0924531	476
0.0620648	0.287999	478
0.0612286	0.145857	479
0.0434405	0.0424505	480
0.0428664	0.0561542	481
0.0805547	0.043236	482
0.0304634	0.0617695	485
0.100885	0.173059	486
0.0816392	0.0368205	487
0.0313192	0.0418418	493
0.0701186	0.194772	494
0.0769032	0.0980487	495
0.0998575	0.177435	496
0.0947825	0.14864	503
0.0479466	0.111125	505
0.035988	0.140973	506
0.0408885	0.133412	507
0.0348537	0.0512342	509
0.0351984	0.0642932	510
0.0257783	0.0421517	512
0.0520815	0.0404986	515
0.13631	0.1859	518
0.0445619	0.0295606	521
0.093056	0.110712	522
0.074114	0.134187	525
0.0603865	0.158189	526
0.0790108	0.141474	528
0.0390186	0.318907	531
0.0465396	0.140973	532
0.0410934	0.219031	533
0.0375301	0.0893318	534
0.0760011	0.366509	535
0.0738743	0.28123	536
0.0212146	0.090919	537
0.0581248	0.144697	538
0.0325266	0.227104	540
0.0300984	0.162913	542
0.0983143	0.256109	543
0.0753102	0.0858258	544
0.0473347	0.0683048	546
0.0320567	0.0748788	548
0.0554797	0.239049	551
0.0558181	0.175672	553
0.03295	0.0713544	554
0.0548116	0.0513745	555
0.0915106	0.122563	556
0.0400379	0.020792	559
0.043895	0.104618	560
0.0534175	0.0682547	561
0.0556407	0.0854908	564
0.0319853	0.0552742	565
0.0360284	0.0544308	566
0.0701581	0.0562016	567
0.0635733	0.0674734	568
0.0524458	0.040911	569
0.0234787	0.0320169	570
0.0459695	0.284931	571
0.0373524	0.175687	572
0.0708258	0.0917913	574
0.0463087	0.0209192	575
0.0374393	0.0927352	579
0.0415237	0.0561616	581
0.0868882	0.139608	583
0.0245327	0.094769	585
0.0571809	0.0710808	586
0.0400218	0.0548991	587
0.0825164	0.0829873	589
0.0409254	0.0687468	590
0.0335123	0.0699662	591
0.0431586	0.0582117	592
0.0568009	0.122388	596
0.0633272	0.130682	597
0.0478404	0.0881672	598
0.0357013	0.076204	599
0.0388892	0.0415415	600
0.0654705	0.0906012	601
0.0502801	0.0652697	602
0.0853732	0.181567	603
0.0801217	0.17104	606
0.0473854	0.103737	607
0.0935998	0.272448	609
0.0406647	0.10029	610
0.0706604	0.10274	611
0.0740776	0.11862	614
0.0500318	0.0751418	615
0.102377	0.0531747	616
0.0652541	0.0439833	618
0.0406033	0.0402076	620
0.0888236	0.0968603	621
0.137474	0.443614	622
0.0527932	0.0167381	625
0.0642253	0.0679247	628
0.0456369	0.0619827	629
0.087902	0.154696	630
0.0277183	0.0323927	632
0.041666	0.0810524	636
0.0662555	0.0920961	637
0.0842554	0.143899	639
0.0824191	0.130585	641
0.0522502	0.0262018	643
0.075551	0.228629	644
0.0466514	0.106949	645
0.0665481	0.147661	646
0.0631885	0.0675106	647
0.0847958	0.141839	649
0.0795464	0.0507338	650
0.10284	0.148177	653
0.114445	0.15134	654
0.0274713	0.0723337	655
0.0353933	0.281389	657
0.0414887	0.0515585	658
0.027152	0.0449499	661
0.0551789	0.0136936	665
0.0735723	0.201285	666
0.0385897	0.0909618	667
0.0487277	0.0643275	668
0.042587	0.129595	669
0.0262836	0.0417628	670
0.054532	0.0490742	673
0.116834	0.235252	674
0.06021	0.0869162	675
0.0280101	0.0670339	676
0.0205518	0.041963	678
0.0685148	0.124713	679
0.084822	0.0955035	680
0.0554689	0.173451	682
0.0656116	0.125972	685
0.0379523	0.123317	687
0.0619398	0.0960249	693
0.0347962	0.0556304
0.0601706	0.0750637
0.0610606	0.101079
0.0974472	0.104008
0.0531668	0.0283814
0.0824026	0.146322
0.0578009	0.104028
0.0674037	0.0716851
0.0291782	0.0690221
0.0385481	0.0469015
0.0342898	0.04876
0.0721047	0.046991
0.063289	0.0308105
0.0467949	0.0507905
0.0558361	0.170292
0.0501446	0.101256
0.0404338	0.157482
0.0264517	0.0545172
0.05927	0.108264
0.0462925	0.0692158
0.0429961	0.0855509
0.071628	0.094858
0.0518617	0.109746
0.0850007	0.116903
0.0661886	0.129529
0.0622447	0.0576688
0.0546336	0.0916134
0.0422733	0.0451171
0.0793338	0.0878734
0.0329924	0.0516544
0.0363671	0.0346587
0.0543142	0.168585
0.061206	0.0667311
0.0354282	0.0194024
0.0496313	0.167897
0.0477785	0.063541
0.0466138	0.115369
0.0388732	0.0122311
0.0641562	0.0582243
0.0390398	0.0501507
0.162961	0.131126
0.0629553	0.0251271
0.0731228	0.105875
0.0646246	0.0237683
0.0760663	0.069234
0.0821262	0.123141
0.063438	0.190371
0.112451	0.304003
0.0478241	0.0784185
0.0344357	0.0708963
0.0382783	0.0686134
0.054363	0.0771466
0.0567848	0.041286
0.064291	0.071584
0.0758935	0.337399
0.0577974	0.10445
0.0534696	0.155669
0.0445095	0.025914
0.0554905	0.0659147
0.0954671	0.204751
0.0435487	0.140068
0.0472794	0.0440895
0.0549685	0.025016
0.0532616	0.0718188
0.0369531	0.150856
0.12028	0.190544
0.058428	0.112926
0.0431752	0.0639847
0.049429	0.0723283
0.0481638	0.0893462
0.0690248	0.0374522
0.0931229	0.168713
0.094141	0.249413
0.0396011	0.0941015
0.0373505	0.0762303
0.0584472	0.101522
0.0341528	0.0387314
0.0496055	0.0654394
0.0657982	0.172526
0.0589943	0.130841
0.07054	0.113105
0.097214	0.108909
0.0483815	0.132907
0.0729411	0.149847
0.0648988	0.19284
0.0521947	0.0603801
0.0271646	0.0805359
0.0756348	0.123827
0.0749102	0.301604
0.0416763	0.050744
0.0501022	0.107052
0.0414126	0.107295
0.0946867	0.279263
0.0531065	0.115311
0.0822825	0.231849
0.0520321	0.0775641
0.123975	0.12895
0.0543497	0.146007
0.0586276	0.121733
0.0345721	0.124881
0.0535758	0.0529559
0.0855325	0.110999
0.0675526	0.0630201
0.0690739	0.0985244
0.0515308	0.059707
0.0568558	0.11612
0.0401004	0.0733592
0.0790699	0.184447
0.0324283	0.0895702
0.0327811	0.032529
0.0453272	0.0454358
0.136179	0.117889
0.0920162	0.0755513
0.0805416	0.110708
0.0649298	0.0605888
0.0512406	0.106545
0.0745708	0.0355063
0.0550535	0.110786
0.0584043	0.112944
0.0510284	0.100255
0.0574461	0.087532
0.0505036	0.152108
0.0478167	0.0829393
0.0281033	0.0269998
0.059075	0.156808
0.101289	0.0983366
0.0521397	0.0510842
0.0913823	0.240529
0.0625555	0.090948
0.0828626	0.0788719
0.100221	0.18329
0.0487633	0.0510434
0.0838854	0.0912103
0.0593569	0.201237
0.022156	0.0467066
0.0387192	0.0478709
0.039789	0.0681738
0.100805	0.257961
0.0688972	0.205829
0.0377531	0.0403743
0.0411902	0.280182
0.03942	0.055403
0.114052	0.125997
0.0816564	0.225795
0.0454175	0.224281
0.106208	0.225758
0.0786938	0.205754
0.0248073	0.0642865
0.0431045	0.0723546
0.0882515	0.300743
0.0794259	0.161903
0.0339285	0.0286238
0.0440777	0.130772
0.0838539	0.0818501
0.0860241	0.15904
0.0585727	0.143026
0.0760172	0.210299
0.0799411	0.109748
0.0659042	0.111332
0.12295	0.0872824
0.0530821	0.238756
0.0482862	0.0733147
0.0357688	0.0370133
0.0713798	0.278448
0.0880134	0.0962636
0.04504	0.140625
0.0590735	0.116209
0.0424078	0.0771657
0.094717	0.36886
0.0729114	0.106431
0.0352298	0.0439926
0.0736839	0.144927
0.0603791	0.215298
0.0744983	0.147647
0.047509	0.0100829
0.0904252	0.102484
0.0786011	0.191489
0.0714961	0.24356
0.024645	0.0585618
0.0561965	0.357249
0.0654629	0.294567
0.0414284	0.101477
0.0391024	0.124144
0.0627659	0.11319
0.0579956	0.11197
0.0377928	0.0272866
0.0413333	0.253906
0.0483858	0.155431
0.0788331	0.0704404
0.102215	0.0738959
0.154272	0.210064
0.0769641	0.179859
0.110913	0.148347
0.0540495	0.168492
0.0556784	0.0478219
0.0747263	0.138638
0.0314181	0.0186896
0.0674388	0.367528
0.0353375	0.0595648
0.0875367	0.30099
0.0543629	0.0611242
0.0725154	0.175211
0.0494924	0.100836
0.0632825	0.134663
0.0221342	0.0468182
0.0683958	0.0896025
0.106584	0.165691
0.0318602	0.0506053
0.0361705	0.105148
0.0649383	0.113506
0.0426301	0.0782261
0.04109	0.216324
0.0404438	0.0952862
0.0855764	0.301797
0.0545243	0.332436
0.0343405	0.211575
0.0694754	0.0271007
0.0908204	0.105899
0.0189611	0.0312417
0.0285887	0.0467288
0.129641	0.166027
0.05427	0.343725
0.0668193	0.123639
0.0669986	0.178848
0.0344432	0.0405629
0.0459094	0.0357265
0.0606421	0.185912
0.066568	0.135409
0.0722578	0.169374
0.0817365	0.122384
0.0281243	0.052454
0.0264146	0.0412704
0.0654592	0.134257
0.0854949	0.294624
0.0355264	0.0602323
0.112925	0.0498935
0.0483952	0.0572746
0.0514727	0.104425
0.0461848	0.033795
0.0827613	0.110457
0.0377268	0.0857374
0.0324216	0.0764272
0.0425073	0.10374
0.0954406	0.0707308
0.12601	0.264796
0.0981439	0.061724
0.0553217	0.0772239
0.0894245	0.111884
0.0413451	0.085036
0.0671284	0.139147
0.0803616	0.124046
0.0626384	0.167263
0.058139	0.0887869
0.0914306	0.198576
0.0822239	0.0926677
0.0531773	0.133495
0.0596374	0.229786
0.0358184	0.0708288
0.108555	0.179321
0.0517776	0.135732
0.0981678	0.117766
0.0312499	0.097993
0.0436052	0.0918231
0.0928416	0.0770716
0.0859097	0.0752056
0.0357768	0.132172
0.0427989	0.193805
0.034473	0.0580482
0.0759236	0.0689914
0.0373783	0.0954452
0.0395996	0.063966
0.071358	0.0720692
0.0533891	0.0338845
0.0607566	0.108534
0.0890475	0.124981
0.0632086	0.090473
0.0989339	0.176628
0.11568	0.245068
0.110605	0.195073
0.143097	0.213193
0.0535109	0.138551
0.0174805	0.052375
0.0275212	0.0940328
0.0962523	0.134797
0.0920954	0.0554609
0.0268608	0.0841581
0.0204857	0.0568906
0.0489128	0.163998
0.0169822	0.0268984
0.0759831	0.107006
0.0484952	0.0970975
0.0568952	0.107194
0.0335861	0.091846
0.058884	0.0817096
0.0703222	0.0978322
0.0868246	0.106681
0.0366025	0.0311007
0.0480726	0.0866023
0.080628	0.044332
0.0745817	0.183791
0.0920624	0.0870646
0.0444959	0.0526363
0.128467	0.223062
0.10708	0.168736
0.105859	0.108696
0.0875728	0.157961
0.0456027	0.0624005
0.0520489	0.0768973
0.0596111	0.0418122
0.120661	0.0742079

## Sheet: Figure 2c
Fig2c: % Variance explained by the place-tuning	Fig2c: % Variance explained by RH-angle model
0.227567	0.227567
0.24763	0.24763
0.24008	0.241052
0.24951	0.258496
0.127971	0.14005
0.0704712	0.0721313
0.0851048	0.104987
0.484262	0.484262
0.177934	0.191704
0.199968	0.225307
0.161174	0.178403
0.176121	0.20309
0.077649	0.0915276
0.139673	0.145762
0.133517	0.175532
0.0806518	0.0815557
0.204271	0.20468
0.10269	0.116651
0.12654	0.152664
0.205117	0.222405
0.111517	0.114649
0.194288	0.218952
0.126372	0.127955
0.24126	0.242773
0.176527	0.184044
0.082356	0.101041
0.118821	0.140819
0.184105	0.184105
0.118475	0.126808
0.153935	0.153935
0.286298	0.29259
0.28451	0.318216
0.133144	0.152089
0.147592	0.167665
0.104694	0.110574
0.100925	0.107829
0.177209	0.177209
0.249114	0.251942
0.34285	0.34414
0.199886	0.203453
0.252325	0.252325
0.342034	0.361084
0.186137	0.196047
0.159533	0.163151
0.363464	0.36751
0.363238	0.398617
0.136529	0.163229
0.287318	0.358027
0.176535	0.176535
0.166364	0.176876
0.181785	0.197875
0.154322	0.157595
0.394743	0.411075
0.424355	0.424355
0.163912	0.174243
0.198631	0.217515
0.25048	0.252414
0.139822	0.139822
0.180607	0.18838
0.139555	0.143085
0.198347	0.2254
0.164612	0.171853
0.333951	0.347777
0.103811	0.120089
0.141236	0.143267
0.26485	0.268466
0.180234	0.200117
0.483509	0.506003
0.199863	0.223126
0.15793	0.171362
0.224024	0.233253
0.159069	0.203409
0.194797	0.227004
0.337825	0.351119
0.195716	0.206594
0.0443676	0.0689224
0.0980543	0.0980543
0.0987456	0.0987456
0.103005	0.132449
0.216543	0.271264
0.32502	0.445739
0.215482	0.215482
0.151369	0.161868
0.316515	0.334438
0.261909	0.284778
0.104086	0.122505
0.361224	0.361224
0.119125	0.140931
0.132583	0.142421
0.26864	0.274309
0.200321	0.215792
0.307271	0.316404
0.214165	0.296769
0.256604	0.256604
0.157859	0.174956
0.165757	0.183872
0.394199	0.458888
0.37915	0.436907
0.486556	0.540561
0.192319	0.192319
0.246279	0.254058
0.0884605	0.100208
0.105937	0.107118
0.219956	0.255831
0.272746	0.272746
0.182898	0.197975
0.249836	0.29264
0.224239	0.252978
0.384292	0.447429
0.445958	0.560751
0.132052	0.133004
0.144245	0.169331
0.225071	0.225071
0.231606	0.241794
0.354621	0.365435
0.388485	0.481977
0.149334	0.175532
0.315269	0.316635
0.37109	0.41452
0.21875	0.292198
0.488497	0.500447
0.158767	0.171532
0.10364	0.105673
0.068943	0.068943
0.108818	0.108818
0.376564	0.43735
0.402702	0.475389
0.161022	0.161022
0.11242	0.11242
0.404473	0.407732
0.54177	0.560996
0.348731	0.386239
0.108151	0.109478
0.212405	0.21565
0.10153	0.116666
0.391096	0.440865
0.226411	0.227835
0.256571	0.291487
0.341557	0.341557
0.3778	0.559338
0.310242	0.310242
0.412131	0.478927
0.0996339	0.125844
0.0881617	0.109145
0.106899	0.107642
0.112141	0.11355
0.16078	0.183706
0.363705	0.471889
0.153261	0.153261
0.156307	0.209004
0.46106	0.490671
0.315267	0.345282
0.286207	0.317624
0.230068	0.248739
0.26743	0.295394
0.130316	0.142837
0.0843718	0.100075
0.117321	0.13673
0.178089	0.216664
0.270396	0.441612
0.144438	0.260492
0.14304	0.281179
0.232443	0.37865
0.364688	0.489707
0.12545	0.137866
0.214303	0.275734
0.150713	0.174937
0.210454	0.286131
0.256197	0.303975
0.264029	0.279417
0.119486	0.137586
0.39043	0.490094
0.163242	0.163242
0.231547	0.231547
0.375578	0.486872
0.472806	0.493077
0.415799	0.505413
0.248039	0.260288
0.361073	0.420468
0.512588	0.512588
0.174408	0.186127
0.374329	0.382623
0.287527	0.287527
0.475395	0.560508
0.336349	0.359755
0.306855	0.336646
0.318894	0.331647
0.292354	0.331971
0.332946	0.345254
0.150006	0.150006
0.166938	0.173655
0.0949612	0.10549
0.175691	0.197668
0.391685	0.395628
0.273848	0.356117
0.40971	0.456419
0.461484	0.536043
0.127489	0.138287
0.166958	0.202457
0.171064	0.225927
0.183186	0.183251
0.351706	0.390818
0.28024	0.3092
0.134	0.14026
0.236594	0.245201
0.357629	0.364848
0.333343	0.387367
0.274472	0.274472
0.201853	0.204967
0.216299	0.229481
0.114184	0.168349
0.134091	0.138052
0.234561	0.237065
0.113734	0.115361
0.245246	0.287701
0.358771	0.418929
0.514736	0.564164
0.17305	0.19146
0.376478	0.418168
0.169811	0.17898
0.12148	0.12148
0.289753	0.308504
0.401808	0.410923
0.132352	0.138815
0.317098	0.322229
0.197406	0.238154
0.221419	0.240693
0.32821	0.356564
0.104501	0.105093
0.311107	0.33455
0.316399	0.340267
0.164669	0.168432
0.174553	0.193107
0.161994	0.205517
0.110123	0.136803
0.291472	0.291472
0.231206	0.264801
0.45894	0.504137
0.437399	0.446741
0.081261	0.0857679
0.405129	0.421916
0.467488	0.499885
0.234859	0.268207
0.395335	0.395335
0.121163	0.160323
0.20387	0.217732
0.424342	0.424342
0.439886	0.472401
0.178466	0.178466
0.573661	0.573661
0.073519	0.0750017
0.421083	0.446112
0.38282	0.451216
0.389994	0.397397
0.358222	0.408453
0.198867	0.200081
0.166344	0.17766
0.125889	0.156676
0.214212	0.214212
0.347093	0.412954
0.200099	0.220181
0.121849	0.123714
0.144203	0.153931
0.0877273	0.0877273
0.100852	0.112356
0.112229	0.14947
0.103407	0.104359
0.114049	0.122428
0.173827	0.18132
0.293408	0.320856
0.158261	0.205727
0.165496	0.165496
0.312596	0.312596
0.560166	0.582435
0.223658	0.269744
0.373289	0.3875
0.155869	0.160267
0.201013	0.216223
0.201707	0.208327
0.142951	0.173483
0.163486	0.163486
0.129333	0.130449
0.125994	0.135814
0.264739	0.279582
0.220677	0.239355
0.597705	0.597705
0.174693	0.221067
0.416555	0.459615
0.204104	0.209306
0.179147	0.222292
0.32873	0.438629
0.294208	0.341236
0.187322	0.194565
0.380247	0.455464
0.358658	0.374045
0.33342	0.349216
0.0841585	0.109402
0.159985	0.177288
0.303698	0.303698
0.22504	0.301387
0.223325	0.288352
0.177743	0.191947
0.118279	0.124067
0.136988	0.154309
0.0653719	0.0678467
0.0973469	0.119371
0.135755	0.147973
0.120169	0.12894
0.180889	0.182089
0.0822177	0.0939028
0.133951	0.140906
0.103076	0.107657
0.121897	0.12548
0.171319	0.176484
0.386108	0.405219
0.248157	0.304699
0.110541	0.125384
0.316801	0.316801
0.253113	0.253772
0.224589	0.225651
0.381685	0.415095
0.342024	0.353961
0.309787	0.324558
0.15091	0.156895
0.135141	0.148888
0.0989671	0.117505
0.280977	0.293692
0.141954	0.151096
0.138978	0.138978
0.368043	0.370552
0.148942	0.148942
0.234038	0.278826
0.172904	0.172904
0.342136	0.362969
0.119428	0.125949
0.104331	0.109303
0.218531	0.236854
0.486677	0.523252
0.0866693	0.183999
0.256018	0.267248
0.252465	0.275455
0.18988	0.190206
0.281582	0.290966
0.272373	0.300018
0.230307	0.232885
0.124682	0.130686
0.195718	0.215816
0.224444	0.261796
0.151295	0.152524
0.0978001	0.100712
0.169426	0.169426
0.118604	0.139807
0.180895	0.190564
0.190906	0.195198
0.138585	0.156639
0.11055	0.160311
0.255645	0.258204
0.135701	0.13788
0.13819	0.141363
0.10163	0.139534
0.0991109	0.0991109
0.102496	0.111585
0.0792603	0.0885333
0.134137	0.135283
0.0909143	0.0970923
0.0850983	0.11747
0.145423	0.156759
0.238929	0.364007
0.120079	0.129794
0.206043	0.206043
0.115812	0.116698
0.153173	0.153173
0.107759	0.115692
0.106297	0.108883
0.115487	0.130517
0.149249	0.152533
0.129016	0.131185
0.126386	0.189534
0.106888	0.106888
0.228381	0.235905
0.177349	0.17975
0.114428	0.117235
0.13714	0.150178
0.102165	0.122399
0.0984356	0.122458
0.259099	0.289164
0.0913772	0.110018
0.158626	0.160433
0.139553	0.156856
0.180999	0.193142
0.10849	0.128855
0.146016	0.146016
0.29579	0.331707
0.173991	0.185713
0.159624	0.173042
0.150374	0.165025
0.145097	0.145097
0.268301	0.268301
0.0938519	0.0997974
0.165262	0.165262
0.0971461	0.112638
0.119045	0.144963
0.142064	0.158376
0.309199	0.364836
0.133478	0.138157
0.098902	0.120645
0.107792	0.118678
0.129575	0.142535
0.157902	0.168372
0.11679	0.137564
0.12574	0.12574
0.120837	0.15372
0.0994356	0.114716
0.0818874	0.0953983
0.0875085	0.0893999
0.152517	0.153197
0.0949275	0.105987
0.158789	0.161797
0.153017	0.220811
0.0916088	0.103448
0.0937647	0.0972065
0.420827	0.423372
0.148796	0.165963
0.355026	0.362368
0.0902046	0.0922443
0.132944	0.14087
0.174156	0.174948
0.165967	0.165967
0.10187	0.104624
0.0939534	0.108855
0.0982902	0.104322
0.15597	0.164875
0.126459	0.133005
0.118785	0.14296
0.171695	0.20982
0.113861	0.124863
0.199694	0.205639
0.198888	0.21218
0.16541	0.172921
0.0718876	0.0718876
0.0743455	0.0793221
0.168298	0.207216
0.147956	0.159759
0.174942	0.203769
0.102692	0.10303
0.191999	0.196598
0.156287	0.180905
0.184426	0.192413
0.117195	0.117195
0.210199	0.213749
0.18136	0.205639
0.10524	0.148518
0.198135	0.255757
0.187657	0.193049
0.231046	0.241677
0.156679	0.156679
0.120328	0.120328
0.0913951	0.0998258
0.181766	0.195811
0.178462	0.245646
0.155164	0.165745
0.194573	0.194573
0.134728	0.166914
0.138987	0.138987
0.0930985	0.101424
0.129524	0.17234
0.210815	0.210815
0.157911	0.180622
0.177814	0.189272
0.178394	0.218509
0.194796	0.194796
0.131364	0.190072
0.0620305	0.0718296
0.220888	0.229964
0.123923	0.123923
0.254551	0.332784
0.268987	0.269664
0.0775215	0.0903253
0.204892	0.219047
0.174541	0.253121
0.12495	0.130989
0.183031	0.239617
0.16184	0.185336
0.147602	0.171737
0.161273	0.183409
0.164998	0.190372
0.131598	0.182477
0.210901	0.213505
0.172564	0.172564
0.121718	0.133259
0.085312	0.0950224
0.173127	0.181874
0.149385	0.182305
0.135946	0.144863
0.13885	0.205451
0.212792	0.226523
0.175226	0.180492
0.111669	0.118652
0.156237	0.158813
0.119747	0.125782
0.120694	0.151783
0.0972066	0.0972066
0.305296	0.305296
0.437727	0.438887
0.229626	0.233994
0.128111	0.141656
0.132273	0.157586
0.256807	0.267823
0.326113	0.326113
0.109764	0.110948
0.160921	0.169396
0.466628	0.491141
0.0919451	0.0998098
0.1079	0.113375
0.216509	0.216509
0.266674	0.297051
0.201872	0.211541
0.127691	0.155412
0.114636	0.114636
0.0936933	0.109554
0.313978	0.350972
0.226357	0.240424
0.34129	0.34129
0.202706	0.215704
0.24515	0.300783
0.219908	0.264587
0.162657	0.162657
0.329362	0.442979
0.165223	0.170333
0.274629	0.290426
0.581529	0.613296
0.215468	0.261498
0.251782	0.381516
0.271539	0.296369
0.19081	0.202497
0.199045	0.218059
0.142641	0.154195
0.496086	0.552563
0.127247	0.127247
0.171366	0.187811
0.0968262	0.100496
0.332658	0.394573
0.277281	0.310979
0.28317	0.351359
0.343584	0.346013
0.100254	0.143246
0.275798	0.294891
0.267163	0.317386
0.0670959	0.0781898
0.107366	0.117032
0.236318	0.236318
0.126516	0.14379
0.326712	0.326712
0.246569	0.255315
0.143692	0.143692
0.218386	0.307925
0.162024	0.192089
0.174845	0.174845
0.168594	0.192862
0.348672	0.430508
0.244911	0.249084
0.18587	0.187088
0.14492	0.147498
0.339267	0.350201
0.4035	0.520086
0.220806	0.220806
0.330834	0.330834
0.278574	0.382035
0.302491	0.346991
0.376224	0.388627
0.194896	0.205874
0.227389	0.257412
0.137074	0.140828
0.414212	0.48888
0.226091	0.259028
0.146051	0.154382
0.17717	0.18306
0.101069	0.159434
0.133707	0.17001
0.186903	0.189946
0.274656	0.301916
0.228993	0.245198
0.325894	0.352546
0.148191	0.14955
0.306758	0.44283
0.242271	0.263702
0.311468	0.413304
0.139552	0.146145
0.134459	0.134459
0.190305	0.19508
0.394778	0.446997
0.13694	0.146288
0.143291	0.145017
0.32861	0.332611
0.166186	0.172499
0.216722	0.228963
0.118448	0.148954
0.196692	0.226869
0.344851	0.533912
0.0842263	0.10146
0.252587	0.395622
0.497337	0.528726
0.236803	0.339567
0.141263	0.141263
0.141149	0.14999
0.244371	0.246715
0.282106	0.283461
0.219194	0.29619
0.495684	0.518588
0.166323	0.170824
0.190589	0.276272
0.575241	0.577017
0.396658	0.405136
0.137064	0.18705
0.160523	0.214141
0.461458	0.516366
0.172521	0.173657
0.274071	0.274071
0.228756	0.228756
0.0855784	0.0869789
0.223208	0.386409
0.107766	0.114756
0.182766	0.194433
0.105476	0.115004
0.164931	0.195335
0.0664775	0.0703746
0.141118	0.168452
0.173989	0.181478
0.216739	0.231286
0.187521	0.187521
0.109453	0.113452
0.178649	0.280213
0.232992	0.232992
0.324288	0.327481
0.314282	0.314282
0.446073	0.489941
0.245506	0.266495
0.392688	0.422859
0.25486	0.268948
0.0805425	0.0805425
0.212665	0.214367
0.129114	0.150667
0.272611	0.272611
0.255721	0.363393
0.588981	0.588981
0.252185	0.268887
0.14733	0.159745
0.160682	0.184918
0.265575	0.286484
0.24411	0.24411
0.306044	0.325686
0.139341	0.144586
0.295779	0.367943
0.436076	0.479883
0.51341	0.516764
0.356242	0.360374
0.328753	0.34405
0.0718141	0.088161
0.089767	0.0939657
0.0963499	0.0992488
0.232448	0.251798
0.312349	0.336468
0.170388	0.170388
0.339915	0.379544
0.399236	0.505621
0.219206	0.219451
0.1074	0.16162
0.246665	0.281879
0.232314	0.250197
0.289142	0.31621
0.127848	0.139109
0.289761	0.290444
0.291487	0.303258
0.260153	0.28947
0.233267	0.305728
0.331694	0.331694
0.262648	0.275452
0.175894	0.175894
0.178758	0.198847
0.246122	0.250936
0.18675	0.18675
0.383805	0.424695
0.148065	0.152352
0.209826	0.211844
0.148175	0.153327
0.0986668	0.101818
0.302528	0.371167
0.113038	0.113038
0.195855	0.198311
0.129742	0.14596
0.12384	0.144589
0.0870174	0.102379
0.235729	0.243196
0.104302	0.11568
0.306021	0.322291
0.19335	0.19335
0.135703	0.135703

## Sheet: Figure 3a,b,c,d,e,f
Fig3: Amplitude modulation by the fitted model	Fig3: Preferred RH-angle by the fitted model	Fig3: Ref.Point X-coord fitted by model in bins (1bin=5cm)	Fig3: Ref.Point Y-coord fitted by model in bins (1bin=5cm)
-0.0482257	0.000233913	8	8
-0.0223293	8.1325e-05	1	10
0.0535837	-9.49242e-05	7	10
0.096799	-4.10896e-05	6	6
0.0797943	0.000399937	9	2
0.104209	0.000255883	4	4
0.20693	0.755985	1.32	2.233
-0.146998	0.000145627	4	4
0.107241	-0.000143392	4	8
0.142617	-0.256515	0.34	9.068
-0.137795	-0.510259	9.47	4.014
0.132189	-0.0131278	2.97	7.041
0.157442	0.0685877	-56835.9	150527
0.198525	-0.377548	37795.6	-16838.3
0.429294	-0.197124	-42623.8	41992.7
0.060367	0.000696668	6	4.001
-0.0340627	0.000169945	4	3
0.145617	-0.000342228	10	5
-0.18958	0.000292908	7	10
0.129965	-0.00100497	6	4
0.0789506	-0.486954	7	3
0.187933	0.741234	-17679.1	-11624.4
0.0194953	-0.434421	-197662	354522
-0.0467015	0.000490911	7.5	0.151
-0.0673371	0.000345336	2	8
0.205954	-0.000861211	5	2
0.416164	1.69967	4.96	6.005
0.152254	0.105267	190729	-215298
0.0521395	0.932637	4.38	0.511
-0.0888306	-0.550715	206488	-79220.2
0.0642651	-0.391567	54278.9	39088.3
0.241591	-0.0616158	8	6
0.196542	0.236297	7769.95	-66218.1
-0.131556	1.71505e-06	9	7
0.0878452	8.07477e-05	9	5
0.245709	-9.97836e-05	3	4
-0.0816662	0.000115028	6	3
0.0153164	8.51124e-06	6	4
-0.0536267	2.19077e-05	5	3
-0.0629263	0.507161	411903	-104096
0.105061	-0.000483952	8	10
-0.162633	0.00158275	-24.72	5.412
-0.156752	0.000198161	10	6
0.31702	-0.00110302	3	8
-0.0839942	0.000125841	5	4
0.191428	0.0710992	10.06	8.112
0.241717	0.251683	-462.69	-63450.3
-0.661566	-0.0137588	6.33	1.997
0.240142	0.346013	5	10
0.287873	0.205002	5.56	7.79
0.274133	0.205765	22882.7	-76195.8
0.110212	0.708243	2.96	20.919
0.118483	-0.000524084	6	6
0.343196	0.140898	-16868.3	-22733.2
0.200115	0.000336422	-4.06	9.136
0.0900614	-0.0003143	3	7
0.0893862	0.0836818	6	5
0.0135142	-1.73065e-05	2	2
0.12069	-0.604389	-83493.5	930344
-0.0871069	0.000115588	9	9
0.114708	-0.32614	8.01	10
-0.0640388	0.000290408	10	1
0.107567	-0.000278658	3	3
0.133111	-0.530355	8	0.999
0.0563554	-0.000226564	4	7
-0.0898293	0.750851	17870	-36510.8
0.123955	-0.0843563	-4.94523e+11	4.85215e+11
0.27105	-0.0010691	10	3
0.138475	-0.412063	32945.3	-2250.22
0.430209	-0.0012481	1	9
0.0513602	-0.000151489	10	10
0.424324	-0.00201339	8.86	6.509
-0.167415	-0.397518	1.49	5.864
0.146423	-0.423593	20873.8	42734
0.0912712	-0.000167866	9	6
0.320034	0.0141332	5.495e+13	2.10207e+12
0.173906	-0.000484118	6	10
-0.124024	0.00115407	2	2
0.268557	0.56938	7807.64	-927.068
0.27787	-0.331015	2	9.406
-0.709464	-0.000400264	10	7.004
-0.518308	-0.00017142	8	1
0.212073	0.237987	-36609.4	-12289.3
-0.0571242	0.000389016	1	1
-0.269932	0.00100538	5	9
0.299129	-0.000841234	8	7.139
0.198622	0.502924	40888.4	-28539.7
0.233835	-0.786579	5	7
0.185339	-0.13185	8.38	1.573
-0.0669271	0.000145839	9	2
0.147419	1.06269	4	1
0.107628	-0.000442624	1	10
0.630096	0.0657765	-1060.03	-16659
-0.183973	0.000521122	2	4
-0.14542	0.000193378	1	9
0.180911	-0.649585	6.98	8.876
-0.454795	0.102012	8.5	3.929
-0.600705	0.00113652	4	4
-0.259447	0.0921418	4.43	2.435
0.0918408	0.143059	546448	-313041
0.128644	-1.06455	6	10
-0.115276	-0.0243212	9.78	4.786
0.0207959	-9.81371e-05	7	10
0.183812	-0.379825	101569	13429.2
0.338043	-0.288581	6.06	9.025
0.279556	-0.240447	8.49	-1.19
-0.467116	0.00150855	8	6
-0.31946	0.000537429	3.03	3.59
-0.376422	0.0185834	9.88	5.899
0.657331	0.24737	36810.8	-138363
-0.0251588	0.000144013	1	6
-0.129038	-0.000404788	8.93	10.064
-0.181599	0.000148144	7	10
0.192331	0.0776302	2.05465e+06	-1.44708e+07
0.0991651	0.269526	743407	-1.20326e+06
-0.714335	-0.0014683	8.43	10.579
0.254667	-0.000697718	0.78	8.526
0.298712	0.184506	-1.54296e+09	2.96103e+07
-0.324515	-0.00232687	1.94	10.253
-0.855145	0.00160693	1	6
-0.333399	0.0289004	6.85	5.154
0.0840595	-0.585012	9.92	6.251
-0.035187	0.000157915	3	4
0.00949421	3.93284e-06	7	6
0.120109	0.000155971	10	9.018
-0.341672	-0.00105087	4	8
-0.681479	0.00049077	8.05	9.881
-0.18066	0.000419316	7	4
-0.15234	0.585838	-11301.6	-23321
0.299986	0.749126	4.02	-1.358
0.451292	0.00125865	-134.45	-212.603
-0.455348	-0.0129068	5.44	5.847
0.0181504	-7.4488e-06	6	7
-0.0399211	5.60421e-05	10	10
0.130518	0.0361453	6.19	6.841
-0.216782	6.38094e-05	10.38	4.714
0.166365	-0.7539	43801.5	-62913.7
0.396819	-0.526968	496.92	28626.3
-0.36497	0.295726	-9932.83	52576.7
-0.745499	0.00123398	8	1
-0.0432473	0.00014829	3	9
0.190304	-0.534915	155845	-1866.73
0.148776	-0.00050529	1	5
0.12852	-0.308738	28712	-24260.1
0.00884012	9.0617e-07	4	1
-0.0279482	0.000150532	5	3
0.277814	0.319113	-113835	-35831
-0.662391	-0.116228	7	4
-0.0851987	-7.99604e-05	2	10
0.339906	-0.00189105	7.83	13.695
-0.510721	0.001462	10	6
-0.369836	-0.250296	80504.7	106743
-0.367161	0.136957	2.21	5.087
0.47636	0.399583	-43558.4	-46989.7
-0.204266	0.000723213	4	9
-0.102919	0.00034775	6	1.001
0.156831	0.593076	-3.86	7.091
0.238972	-0.000460321	1	3
0.260865	-0.539595	84301.5	32100
0.858772	-0.248924	-5730.78	13855.7
0.752024	-0.00608085	1	7
0.711467	0.000601759	0.24	11.644
0.641667	0.271882	-79855.8	-6051.15
-0.745908	0.000546219	8.94	4.954
-0.11297	-0.111192	6.07	2.648
0.685784	0.0866458	5.16	2.572
0.178775	-7.89682e-05	7	10
-0.413679	0.0646108	5.35	11.702
-0.4364	0.000787136	1	7
-0.311855	-0.0249334	2.99	3.972
0.2199	0.270675	-85121.8	-66425.4
-0.536156	0.00139683	6	3
-0.115282	0.000414539	0.83	5.312
-0.0707519	0.000156026	9	3
-0.465303	0.133679	4.05	3.984
0.159936	0.592829	-109592	-78343.6
-0.490568	-0.223011	5.08	5.847
0.0818928	-0.135511	1	9
0.348586	0.00470819	4.53	0.468
0.400453	0.0016191	7.98	-0.577
0.137761	-0.000327297	9	4
0.143867	-0.443589	49103.6	-27353.3
0.0656918	0.150349	140265	-145830
-0.600641	0.273219	44590.3	-119037
0.15454	0.000191018	8.11	2.214
0.254624	0.200957	357152	-453683
-0.143783	0.837003	16486.1	-31228.5
0.388523	-0.00138011	4.01	3.242
0.218686	-0.425704	41429.4	-17687.1
-0.095856	0.131101	570814	567873
0.072191	-0.000161436	1	1
0.118883	-0.000196152	4	4
-0.195529	2.90653e-05	3	3
-0.0882611	0.000186075	6.99	10.006
-0.713059	0.00116604	8.04	8.562
-0.52873	-0.0353524	6.77	5.784
-0.587338	7.10139e-05	4.29	10.838
-0.191222	-0.0434413	1.11902e+09	-4.07183e+09
0.298002	-0.0609805	6.34	5.396
-0.39803	0.00187764	5.03	6.91
0.00294336	1.4473e-05	4	9
-0.615643	-0.000666029	3.94	6.366
0.299076	1.06918	10.42	8.184
0.118989	-0.000220865	6	5
-0.175566	-0.155235	102784	-3265.72
0.219871	-0.15305	3.92818e+07	8.27135e+07
-0.479704	0.00176054	4	7
-0.199149	-0.261208	2	8
0.105476	0.28838	6327.89	-105131
-0.244902	-0.269674	-35750.2	279579
0.420078	-0.00464926	8	1
0.111121	-0.282468	7.09	3.156
-0.0777898	0.0760355	-6230.37	-1789.52
-0.044326	-0.00577087	7	9
-0.308838	0.142361	8	6
-0.462297	-0.00156102	6.03	5.991
-0.286979	0.421389	1.1	4.054
0.177132	0.357704	7.04	0.978
0.211308	-0.160674	38663.9	-119453
-0.108948	-1.57202e-05	3	5
0.0747572	0.014329	8.89074e+11	-7.93263e+11
-0.273912	0.00147644	4	9
0.0847046	-0.000233908	2	2
-0.147967	0.448488	5	4
-0.325904	-0.548325	4394.28	6959.27
-0.236595	-0.000179799	3	8
0.221784	0.154217	-47925.9	3358.9
-0.237053	0.00198943	8.53	5.157
0.0893676	-0.000633248	10	6
-0.138127	0.00108162	5	9
-0.556052	0.0312579	5.43	8.897
-0.122319	0.469629	-11434.4	-18124.9
0.152729	-0.67394	112001	-8478.63
0.52673	-0.385716	2303.41	-49440.3
0.200128	-0.000628403	6.03	-1.639
-0.1631	-0.824388	3	6
0.351233	0.223229	44330.5	47296.4
-0.516348	-0.203118	5	6
0.203169	1.23253	7.51	5.925
0.140452	-0.335797	7.99	6.077
-0.155775	-3.64956e-05	4.66	10.108
-0.395406	0.00182072	6	9
-0.213102	0.000740291	6	8
0.108491	-0.000771547	8	3
0.224051	0.742745	5	0.995
-0.233054	-0.00351533	10	1
0.110018	-0.000367015	8	3
-0.35768	-0.146716	6.42	7.957
-0.124206	0.745966	-21604.4	4223.64
0.134766	-0.000862262	10	6
-0.0587019	0.000185464	7	3
0.175779	-0.543638	6.31	6.036
-0.396378	0.000596454	9	5
0.154366	0.619225	4	4
-0.107478	0.000186939	6	8
-0.0777649	-0.120124	10.48	10.415
-0.124805	0.46582	8	10
0.261363	0.00174861	3	1
0.212859	0.782333	8.92	1.695
-0.608892	0.00393645	0.44	5.326
0.290456	-0.000466472	2	3
0.0849164	-0.400531	15.06	93076.8
0.112288	-0.546759	74430.8	30573.5
-0.0866855	0.78603	-7881.86	-111148
-0.087329	0.000330509	6	8
0.346121	0.250683	-14173.4	-62998.8
0.00935314	5.25493e-06	9	10
-0.0845514	0.000174437	8	8
-0.383993	-0.0380475	5.5	6.14
0.196099	-0.414969	-1.8122e+09	4.51409e+07
0.247025	0.790479	10	2.998
0.297529	-0.0037192	2.4	2.05
-0.222225	-0.586662	-20984.7	54666.4
0.278457	-0.0011668	9.4	6.148
-0.258015	0.000355818	9.57	10.415
-0.10659	0.000232344	1	7
0.126785	-0.000498472	3	4
0.118902	0.361272	1	10
-0.0809679	0.834979	22510.4	-67078.7
0.37156	0.850715	9332.8	-21546.3
-0.0380646	9.82012e-05	6	4
0.212146	-0.000258865	3	7
0.274744	0.131394	3.58	4.956
0.316381	-0.414749	137798	34654.9
0.25676	-0.81791	0.35	9.365
-0.641242	-0.150414	-679.34	1983.85
0.290232	-0.178029	12.06	3.752
0.471419	-0.0480477	-2.19	6.416
0.178591	0.372284	-121405	-3071.75
-0.732953	-0.325257	-12543.1	7496.21
-0.56754	0.00177275	11.69	11.814
0.185994	0.131538	9	7
0.289446	0.59498	19211.4	-96672.6
-0.398701	-0.00208029	2.26	11.245
-0.321761	0.00130196	8.05	5.071
-0.340704	8.06704e-05	1.89	9.063
0.14991	0.903178	9	1
0.143589	0.384717	6.95	1.258
-0.149818	0.494616	17399.5	-40126.5
0.478242	0.123274	-1726.5	-19837.5
-0.32702	-0.109672	15.82	12.406
-0.120209	-0.000480712	5	8
0.101286	-0.000225838	4	9
0.24508	-0.316103	-20110.1	-34164.7
0.0653091	5.98545e-05	3	5
-0.199703	1.11327	6.34	-1.065
-0.130095	0.000248616	9	7
0.172393	-0.000379391	12.6	-17.937
-0.0228196	-8.21453e-05	4	6
0.108862	0.215041	-25668.9	-27392.7
0.112373	0.319427	129754	176427
0.123745	0.00513003	8	8.951
0.0686622	-0.000374999	3	10
0.0705805	0.410451	1	3
-0.557908	0.00232221	3.97	7.151
0.322298	-0.00101976	10	7
-0.136766	-0.156705	8	5
0.0106745	1.53076e-05	10	5
0.129587	-0.000366647	9	3
-0.106411	-0.00808775	5.88	10.34
0.283463	-0.00375277	3.01	7.005
-0.135423	0.000475309	7	2
0.142161	0.268669	21290.9	-76203.9
0.0794479	-0.800935	2	10
0.165894	-0.272475	1876.92	196688
-0.137503	0.135674	5516.96	-25573.7
-0.145157	-0.20892	7.79	7.993
0.0830749	-0.000254899	5	6
-0.180195	0.00062991	8	7
0.261496	0.438694	-40094.4	-40910.6
-0.145708	0.000678544	7	10
-0.141851	-1.16197e-06	8	2
0.0973369	-1.03808	2	4.999
0.181224	0.288061	59086.2	-93131.6
0.130549	0.338459	83170.5	-152167
-0.0614136	0.000152349	4	4
-0.331366	0.000747968	5	6
0.193887	-0.679946	3.41	2.45
-0.555745	0.000956319	2.2	2
-0.194388	0.00045225	7	9
0.156612	0.0468826	7.99	9.017
0.239706	-0.00153143	3.07	5.769
0.150314	0.340004	5.93752e+06	-4.55574e+06
0.106352	-0.683812	105316	-26959.8
0.0879595	0.407391	54815.2	-69582.7
0.0727208	-7.35609e-05	4	3
0.193718	-0.145998	32918	88411.2
-0.33859	0.00127418	6	8
0.00546989	3.79628e-06	1	10
0.135849	0.0836641	2.91197e+10	-5.94585e+09
-0.104359	0.000583741	5	4
0.309379	0.231569	-6335.65	-29126.9
0.0647854	0.0258155	-2.03781e+12	1.79405e+11
-0.131343	0.000374133	5	3
0.0896872	-0.000250785	3	4
0.306361	0.0288233	2.07	3.713
0.0493315	-0.00011916	6	2
0.0393243	-0.000188831	5	2
0.241002	-0.000837397	7	5
0.216856	-0.288374	6.95	8.075
-0.245982	0.000553805	5	7
0.147471	-0.00020418	15.33	-1.021
-0.298798	0.00181506	6	6
0.00879941	5.70461e-06	4	5
0.224846	-0.00148156	7	8
0.302462	0.576184	-28185.5	-35205.3
0.126416	-1.25938	1	7
-0.588971	0.408081	3.47	6.391
-0.103124	-0.470539	148953	-156425
0.0898941	0.235017	122252	-80145.3
0.0108176	-5.42433e-05	3	7
0.381385	-0.000140044	5	8
-0.172611	1.46943e-05	6	5
0.128578	0.157732	116642	-55030.8
0.25901	0.341027	12580.5	-10115.4
-0.0881557	0.371079	3	5
0.0981484	-0.0536892	1.44997e+11	-2.55174e+11
0.470774	0.796797	-5740.03	-9946.6
0.17366	0.529403	79532.1	-193312
-0.0862588	2.23211e-05	7	9
0.0159936	-3.24249e-06	1	4
0.275962	-0.913761	1	3
0.176978	-0.00182656	3	7
-0.174237	-0.0052086	3.98	6.965
0.252069	0.42438	-53342.4	-19477.2
-0.249237	0.000507413	9.79	7.827
0.160184	-0.000508334	9	8
-0.0988462	-0.100123	5	9
-0.143718	0.00040706	4	2
0.148301	-0.000184901	1	7
-0.197349	0.488159	4	1
0.0567808	-0.531938	87225.3	-40359.8
-0.292699	-0.112659	43175.2	10488
0.191806	0.000850491	5	9
0.14328	-0.431312	-94581.1	107387
-0.140817	-0.00954891	6.74	2.296
0.0938065	-0.231517	35785.2	5809.22
0.00883823	-5.48024e-06	4	6
0.121141	-0.000211165	3	1
0.0989533	0.000560809	0.9	4.977
0.114634	-0.362898	1.01	7.996
0.352232	0.258684	10.04	7.86
-0.187705	6.84312e-05	1	2
-0.314763	0.591603	-27112.1	-43424.7
-0.0772606	0.000221566	2	2
0.205487	-0.373296	2.92	10.248
0.138386	0.38055	301038	-87262.7
-0.16477	0.940436	3.85	0.776
0.189583	0.780199	8101.63	-105327
0.192596	0.406496	7.15	0.271
-0.241887	3.73816e-05	3	4
0.258994	0.121135	149005	-221217
0.115351	0.201732	-6160.34	3028.92
-0.180503	0.000542458	6	9
-0.114248	0.000196234	10	10
0.00844341	1.64191e-06	5	2
0.102535	-0.809772	2.81	1.163
-0.0564297	-4.66222e-05	8	2
-0.350045	0.000966323	9	4
0.103155	-0.000965693	4	10
0.0388036	0.208732	1.81631e+08	-2.68342e+08
-0.175158	0.000855998	6	6
0.139203	4.09535e-05	3	4
0.209925	-0.000813796	8.48	2.911
0.0293355	1.43347e-05	3	4
0.106868	0.054329	3	10.011
0.00711999	-1.38963e-05	5	1.002
0.230537	-0.6496	4.01	-1.567
0.0495873	0.000143741	5	4
0.211776	-0.211448	14438.9	86687.8
0.0666021	-0.000174931	4	1
0.133875	-0.000298762	11.16	0.887
-0.246283	0.275207	-2193.62	-37181.5
-0.280855	0.001289	4	1.999
0.607327	0.111345	-64351.8	-2909.8
-0.146741	0.000257789	7	5
0.138776	-0.00760627	0.88	7.711
0.146492	-0.0166043	0.98	7.56
0.135978	0.398192	12.51	15.02
0.00266921	8.15486e-06	7	4
0.149398	-0.518097	6.09	10.173
0.671331	-0.0029527	2.28	4.427
-0.190811	0.000633172	1	2
-0.33394	0.000561665	8	4
0.0489079	-0.000336576	5	7
0.129351	-0.000697002	5	6
-0.349836	0.0571697	10	6
-0.281883	0.00151076	5	5
-0.0539102	-0.000370768	4	4
-0.05402	-5.79648e-05	1	4
0.142423	-0.610077	9.16	10.124
0.2655	-0.00262412	0.95	5.923
-0.381088	-0.383433	-90268.7	1.15604e+06
0.214719	0.314224	2.61	10.916
0.127961	-0.344574	6439.69	40824.5
-0.0528852	0.000133761	10	6
0.17693	-0.13148	6.57	2.846
0.0689047	1.2935e-05	3	5
0.337171	0.29008	-18632	-10605.3
-0.495682	-0.853339	0.8	5.186
0.185062	-0.00174205	5	5
-0.16082	0.238115	7.77	-6.79
0.202882	0.352738	-9474.74	-35003.8
0.078616	-0.000259567	1	9
0.0467561	0.000339788	3	8
0.358328	-0.00195822	-3.64	7.125
-0.270105	0.00105502	5	9
-0.192769	-0.00290048	5	0.955
0.21782	-0.183962	176373	-21422.2
0.267108	-0.00220064	1.57	6.163
-0.274151	0.00245281	3	7
-0.426967	0.00220861	3.59	2.074
0.120761	-0.0682224	5770.15	-21391.2
-0.0979582	0.000335638	3	6
0.247657	-0.477668	75298.7	-9078.62
-0.618282	0.00679013	2.64	10.81
-0.104514	1.46599e-05	10	1
0.214127	0.659739	4671.26	-60809.6
-0.206533	0.000667578	2	6
-0.583229	0.155593	2.02	10.124
0.268683	-0.87958	9.25	0.672
0.463719	-0.00146978	-87.24	23.71
0.155124	-0.144297	3.74074e+08	-1.07033e+08
-0.226274	0.000418864	3	10
0.322184	5.0702e-05	9	8
-0.225359	0.635752	1	6
0.265802	-0.541789	1.5	4.22
0.076089	-9.65894e-05	5	2
0.222078	0.558222	45585.7	85897.2
0.124008	-0.000259568	8	1
0.197046	0.154962	-40369.8	6421.57
0.0882352	-0.35862	-0.15	7.46
0.25255	0.142932	1	2
-0.153784	0.000133628	0.45	3.755
0.368943	0.291918	1830.4	-34195.7
-0.188186	0.000625439	6.1	5.858
0.0590283	-0.000146262	10	9
0.0909266	-0.24214	136768	-249961
0.235767	0.232612	-74878.8	41982.8
0.0627648	-0.000146555	5	10
0.178556	-0.000318066	7	8
-0.138031	0.00241646	10	3.001
0.21309	0.129804	-2260.97	-35432.5
0.0617956	-1.25092	6.94	0.942
0.200673	-0.000370204	10	1
0.143108	-0.000351716	3	4
0.192257	-0.000499672	4	2
0.135795	-0.000183793	5	6
-0.293624	-0.755723	8.17	5.182
-0.179765	0.000578071	4.94	0.428
-0.0409851	0.000184546	10	3
-0.313616	0.349781	1.92193e+06	-375963
0.196733	-0.287628	66783.4	-163306
0.0505601	-4.01818e-05	2	8
0.481469	0.727896	-1915.75	-15715.2
-0.190937	-0.297478	1	1
0.157744	0.0041053	6.53189e+12	-3.62583e+12
0.366894	-0.671331	18545.6	-8251.68
-0.107654	0.000235015	1	1
0.186632	0.285842	4	4
-0.428299	-0.0589236	4	7
-0.0875408	0.000276732	4	1
0.0747709	-8.9011e-05	1	3
0.0981898	-0.000704582	4	7
-0.477076	0.00127895	5	2
-0.411601	0.349183	25686.3	-142054
0.0807363	0.30566	609020	-21243.5
-0.571132	-0.0150308	4.45	4.681
0.117238	-0.0970722	2	6.166
0.226407	8.55363e-05	5	7
0.46146	0.00679096	2.63	7.18
-0.438931	0.0012212	7	8
-0.479351	-0.517923	0.51	1.35
-0.413888	0.0011015	2	8
0.128558	-0.174441	59719.5	15566.1
-0.152639	0.156698	3.43	0.788
-0.629756	0.000102862	7	5
0.323806	0.251684	-1.59305e+06	164859
-0.0561617	0.000236865	3	4
0.267426	-0.285659	1.24	8.71
-0.161554	0.000529841	-2.59	5.373
0.318218	1.05705	5026.78	-21737.7
0.292446	0.172301	3.03	7.005
-0.465957	-0.00416842	1.2	7.972
0.0144116	0.000313521	9	10
-0.249464	-0.131771	2.84	5.231
0.174322	-0.00550017	6252.75	709.663
0.483957	-0.00110981	1.36	3.362
-0.155843	-0.111686	7.85	10.371
0.0740437	0.302082	21558.9	-54796
-0.455042	0.00402348	7.99	4.825
0.168314	-0.0788775	2.12	2.893
-0.28127	-0.0884302	323983	-2345.86
0.232432	0.388394	-33574.4	-51128.2
-0.15433	0.191	1.0483e+08	-1.40024e+08
-0.737834	0.00297342	5	2
-0.209296	0.000762539	2	1
0.0951665	-3.35495e-05	6	7
0.32207	-0.549478	21.32	-11.771
0.430592	0.0956126	-8.50836e+09	8.50943e+08
0.289378	0.0053716	5.44	10.922
0.0247258	-6.92804e-05	6	1
0.187648	7.24406e-05	5	4
-0.382979	-0.277308	-49200.3	187293
0.486659	-0.344534	5434.83	38983.2
0.114152	-0.748085	7	4
-0.72823	-0.000137924	9.53	3.858
-0.61394	-0.112264	4.88	8.086
0.225956	-0.000544861	0.64	3.495
-0.25784	-0.330859	7.34	6.785
-0.126665	0.000639383	8	1
0.223142	-0.176123	7.33	5.002
0.0477372	-0.000214028	3	10
-0.520651	0.00122692	6	1
-0.183937	0.000989687	1	6
0.145035	3.24442e-05	10	6
0.147725	-0.491676	176516	-91794.9
0.427276	-0.00231232	5	1
-0.366361	-0.00129307	4	7
-0.296678	-0.312503	205080	32776.5
-0.32813	-0.0018946	5	1
0.0857866	-0.000296696	10	6
0.277208	0.941745	6737.73	-28621.1
0.0150012	-7.02567e-05	2	8
-0.689036	-0.0202551	4.99	4.004
-0.117248	0.000165191	4	10
0.602195	-0.888385	6398.73	30503.2
0.134783	-0.000520957	1.01	2.006
0.340398	-0.00200181	5	9
0.198687	7.99276e-05	2.02	8.39
0.269471	0.166627	44015.8	-92049.6
0.0936074	0.56045	-24340.5	-22606.2
0.179219	0.485608	-54609.6	6109.11
0.33127	1.17249	16226.5	-33590
-0.110724	0.452428	4	5
0.210458	-1.0754	7111.56	-6382.16
0.230205	-0.00122845	-13.25	5.571
0.16741	-0.000957312	1	10
-0.439902	-0.0650636	0.81	4.455
-0.189439	0.000446552	7	8
0.603536	-0.25781	97655.1	-93541.1
0.665193	0.356009	-73691.2	-14740.2
-0.440484	-0.104413	5.65	5.016
0.0263538	-3.82763e-05	5	8
0.0883837	-0.000690406	10	1.012
-0.0624913	-0.517908	-47768.7	-17774.4
0.0100024	-2.41226e-05	1	2
0.332035	0.339641	80778.9	-79761.1
0.687598	-0.667292	-6030.46	40120.4
0.260044	-0.000868295	9	6
0.291672	-0.00114297	10	8
0.0811034	-0.338929	-783.85	89665.9
0.0683186	-0.000243157	10	8
0.368995	0.0275866	7.03	8.332
0.270783	0.192944	89995.2	-287812
0.338317	-0.635076	75711.8	9990.28
0.142867	-0.000822958	4	2
-0.104948	0.615938	8263.04	-62753.5
-0.0448269	1.9915e-05	2	7
0.268578	-0.701405	900.89	-10107.5
0.586554	0.120467	7.83	17.396
0.120462	-0.114516	9.57782e+06	3.85477e+07
0.0997874	0.389688	1.02412e+09	5.00364e+09
0.0994123	-0.000269239	8	4
0.208836	0.459173	-101684	-20724.6
0.0858557	-0.000159022	4	7
-0.233814	0.200044	1	3
0.171801	0.618853	6.04	9.161
0.152866	-0.0493492	1.08889e+06	-1.41484e+06
-0.19741	0.151877	3.45	6.24
-0.102335	0.000310597	10	1
0.543629	-0.00186579	5	1.001
0.0101426	9.31177e-06	7	5
0.154467	0.0840117	770580	-176719
-0.223738	0.674001	620287	-36221.8
-0.172328	-0.0612214	8.27	7.613
0.278284	-0.257565	17058.9	13763.6
0.251591	3.13449e-05	3	5.998
0.33457	0.0702022	23869.1	-44275.7
0.153058	-0.444453	3.08	1.695
0.414009	0.0200419	9.93	5.019
0.185157	0.460872	-4617.57	-71492.9
-0.242978	0.00168654	8	7
0.454789	-0.197503	8.28	7.175
-0.141659	-0.0396136	-6679.84	-27583.9
-0.0946642	0.000201604	5	7
-0.271954	-0.00121564	11.84	-2.249
-0.235592	-0.375414	-37405.3	167273
0.194022	-0.000642668	1	6
0.183636	0.244091	-10364.7	-25488
0.0926326	-0.000372488	10	2
0.150368	0.428783	-1445.73	-18696.6
0.276563	-0.00112786	-2.09	16.689
0.412832	-0.00120158	8	6
0.116066	0.385619	-134342	18105.4
0.0725239	-0.000153039	10	3
0.19089	0.0413904	1.5185e+12	-2.11194e+12
-0.1223	0.000419502	2	8.999
0.144177	-0.473433	4876.84	62774.8
0.0675911	-1.92877e-05	1	5
0.211646	-0.473412	11.42	8.272
0.249961	-0.595028	810467	-9.15044e+06
-0.19504	0.000488632	8	7
-0.35258	0.00143403	0.4	7.088
0.490102	-0.169166	93077.2	11192.7
0.390181	-0.140607	752.86	73212.3
0.453078	-0.000822997	14.57	-0.667
-0.258294	0.674284	7.62	12.543
0.100715	-0.000182137	3	10
0.202527	-0.000871991	10	1
0.26361	-0.00211653	2	7
0.0514237	-5.61168e-05	7	7
0.165022	-0.478947	5	10
0.117684	-0.000294787	5	5
0.343135	0.227515	8.76	2.594
0.0537946	0.353324	-16903.6	2080.58
0.222635	-0.120042	4.31	2.468
0.125387	-0.000543889	6	6.999
0.214349	0.22106	10551	-135886
-0.190926	0.286438	4.99	1.003
-0.132193	-0.00646439	9	6
0.195445	0.522908	12570.5	-85127.4
0.205256	-0.00202608	13	2.566
0.0622069	-0.364277	231092	-192041
0.173205	0.0567094	-2.69457e+12	1.20537e+12
0.0468134	5.38108e-05	7	6
-0.372489	0.000417592	6	1
-0.206733	-0.00186895	6	10
0.105377	0.98122	7967.91	-21013.5
0.299094	-0.00128687	7	6
0.292798	0.000304155	7.02	5.007
0.247573	-0.181962	12.26	2.185
0.222143	0.239171	9	5
-0.124804	-0.402426	-295514	17743.2
0.130708	-0.000387326	1	6
-0.073657	9.30575e-05	5	1
0.14575	0.000152649	2	6

## Sheet: Figure 3d
Fig3: X-coord Ref.Point within the arena, in bins (1bin=5cm)	Fig3: X-coord Place-field in bins (1bin=5cm)	Fig3: Y-coord Ref.Point within the arena, in bins (1bin=5cm)	Fig3: Y-coord Place-field in bins (1bin=5cm)
5	5.5	1.69502	6.5
4.01174	4.66667	8	9
1.49092	8	4	5
9.99827	4.33333	8.95105	2
9.9966	10	5.41216	10
2.99867	6	2.00003	10
8	3	3.59038	5.5
1.9987	6.5	9	8.5
6.97747	6.5	3	1.5
9.78763	3	0.978104	5
10	10	4.97659	2
3	6.5	8	7.42857
4	5.71429	8.11215	2
4	8.5	8.08555	5
-2.58647	5	3	2
1.3576	10	9.36523	5.33333
6	5	2	7.66667
6	7.66667	2	10
8	5	3.15595	5
10	3	7.97168	6
10	5.5	4	5.25
10	4.875	2	3
2	1	5.84735	7
3	10	8	9
10.4162	10	9	5
-0.150887	3	10	1
3	4	4	8.5
4.00004	10	5	1
9	2	7	1
0.403374	5.5	1.00321	9
9	1	6	5
6	2	3.71302	8
3.57699	6.5	2.64829	4.25
10	10	7	5
4	5.25	6	2.5
4	10	4	5.25
5	4.66667	3	5.66667
8	4	2	10
2	7.33333	6	5
4	2	1.16349	4.5
1	8	4	2.5
7	10	4	10
3.03114	7	1.57274	1
5.00002	5.66667	5	1.66667
3	3	2	4.66667
7	1.33333	10	6
10	5	7	9.66667
5	5	6.16268	4
9	2	6	10
3	10	1	10
4.94276	2	2.29576	5
8	2	1.0124	10
4	2	5.32599	7
-24.7195	10	5.00007	2
5	2	1	7
6	1	2.00594	2
1.23642	1.5	4	1
7.98885	8	6.00001	5.5
7.33843	9	2	5
8.50475	8.66667	8	3
1.89333	6.66667	6	4.33333
7.08722	5	9.02487	1.33333
4.96406	2	6.07721	2
0.804832	1	5	2
3	5	8.33161	5
0.984849	6	2	3
8	9	4.0537	7.6
3	4	8.5618	6
7.99999	4.5	3.85785	4
5	3	2	3
4	10	7	3
9	7	0.672115	2
2.00002	1	1	5
3	3	2	1
6	7	0.954828	5
4	2	5.00001	5
6.07072	9	0.151014	5.5
9	1	4	3
8	8	3	5
7	8	3	5
8.00002	7.5	7	6
3.94196	6.5	7	3.5
0.349814	1	3	6.33333
7	1	1	10
6.3122	7	2.45005	8.5
4	10	4.95577	10
8.00398	4	8	1
10	7	7.12506	5.66667
7	3.5	6.4156	6.42857
10	7	8	5
4	3	8	5
3.00008	9	5	1.5
10.3752	6.66667	3.92916	9
8.53144	6.14286	7.78988	5
1	10	2.89291	1
9.99537	7.5	5.15382	7.33333
7	1	8.39027	4.33333
5	1	5.57109	6
3	4	8	4.33333
6.32797	5.66667	6	7
10.0001	6.66667	5	5.11111
0.444039	6	1	5
4.0001	1	9	1
5	4	7	9
10	6	9.13574	5.66667
4	4.66667	10	7
4.99634	5	10	9.5
9	5	5	6
7.99506	5	5.85833	5
7.03541	8.66667	6	4
3.46965	10	7	4
0.825645	4	3.24157	4
5.42815	6.33333	1	6
3.40591	4	6	5.5
3	1	3	6
5	3.14286	5.99999	8
8.17095	7	5.01921	5
8.48409	7	10	9.5
4.45079	10	4	8.125
5	4	6	1
4	4.5	3	4
1.49936	1	7.46032	4.5
0.999935	10	4	9
4	3.5	8	6
7.01878	9	7	10
9	9.5	3	6
5	6.25	7.00001	9
6	1	1.69541	8
8.26676	1	4.21957	1
2	6	5.89945	4
7	1	5.9252	7.5
9	8	6.14799	2
10.0582	7	7	3
5.0343	5	7	4
8	10	6	6
9.40303	5.33333	3.97153	1
3.07313	4	5	4.83333
5	2.5	5.01588	8
7	8.5	4.99918	8
3.99967	4	2.46754	6.5
9.99922	1	7	7.71429
2	1	9	8
1	6	9	8
4	4	7	9
7	7	5	8
5.00043	7.33333	6.16642	4.33333
2	1	6	8.14286
8.05363	1	0.776247	10
2	2.5	3.00022	3
5	3.57143	8.27231	5
8	10	9.4059	6
5	2	5.00663	1
0.881096	4	6	8
1	7	2.56574	8.5
5	7	3	6.66667
2.80511	3.57143	1	1
6.93535	5	6.91031	2
5	1	4	6.66667
1.20349	1	4	8
10	6	1	8
8.91633	8	4.00002	1
5.0003	4	8	7.66667
10	5	7.55986	4.5
9.91612	7	3	1
6.18641	6	4.95361	8
0.999992	4	6.36577	8
3	6	5.78397	3.5
2	4	7	8
6.41686	7	0.999317	7
1	2.5	7.04139	6
3	7.5	0.467626	10
6	1.66667	5	4
4.53463	9	2	7
5	2	3.49456	4
8	7	4	10
10	9	7.13914	7.66667
5.56443	3	4	5
2.97407	9.5	6	1
10	1.5	4.0008	1
2	10	1	4.5
9.92659	10	4.99999	4.66667
6.57125	9	7	10
9	3.5	9.1611	10
8	1	8	10
4	8	4	3
2	5.5	8	2
6	2.33333	3	10
4.99999	9.5	1	1
4.04906	1	9	5
6.06299	2	0.428314	9.33333
6	10	8	6.66667
-2.19091	6	1	7.5
0.453546	5	7.95664	10
4	6.33333	6	7
3	6	8	7
6	1.5	8.89717	10
7.99435	1	7.99268	7
2.99968	10	5	7
5	1	7.7105	8
8.10775	4	5.99835	7
9	5.66667	6	9
5	1.66667	5.99999	7
2.98523	2.33333	4.01448	8
2.20815	4.25	7	1.66667
4	1	4	3
3.45378	3	7.00531	6.5
6	1	4.45489	4
6.09791	6.375	4.68053	2
1.99935	3	7	8
9.47404	3	6	5
4	5	7	2
1.32161	10	1	1
3	6	4	6
9	7.33333	6	9
9.52918	7.5	6.14003	4
8.76411	10	6	6
9.99999	7.33333	6.23986	8
1	4	10	3
10	6	9	3
5.64944	4	6.99947	7
2.00002	7	7	2
8	5	2.59386	4.25
5	2	2.00039	4
0.780599	7	8	5
1.00856	9	1	2
2	2	7.85981	3
1	8	5.92254	1
10	4.5	6.9652	2
3.02643	7	1.99954	3
4	10	1	3
7	10	4.42734	5
7.99942	6	6.39067	10
0.335779	4	9	3.5
9.78139	1	5.07147	5
3.43133	5	4	9
5.44285	5.75	2	6
1	3	10	5
3	4	4	3
7.0003	7	5	5.5
7	5.5	9	4
0.999856	4	3	3.5
1	5	6	7.33333
5	5	5	10
6	6	8.18372	9
5	4	2	8
2.01583	3	2.00015	4
1	3.5	2	1
5	1	7	6
4	1	5	1
9	1	6.99999	8
5.16231	7.66667	9.01778	10
1.09921	1	0.887473	6.25
1	6.5	6.99998	4
-3.6352	1	5.76927	1
5	4	10	8
3	2	6	3
0.809826	6	2.21355	3.33333
2.62929	10	2.91089	1
6	10	1	5
8.27505	10	1	6
10.038	4	1	9
0.63993	5.5	1.00149	7
3.85139	4	6	2
6.94591	1.66667	5	4.5
11.4223	3	1	5
7	3.25	7.08811	4.5
4	2	5.18637	5.5
4	3	9.00041	3
5	1	3	9
6	4.66667	6.8405	5.5
7	3	3.75462	1
4.99326	3	8	5
7	1.66667	5	1
0.900285	2	6	1
1.56909	2	1	5
7.78543	2	5.18212	4
3.00001	4	8.5263	6.66667
6	7	6	7.5
7	1.5	2	5.33333
1	4.5	9	1
4	1	4.0035	2
7.14697	5.5	6	1
6.0388	6.4	1	7.33333
3	1	0.999914	2
4	3	9.06816	1
9	3	2.00002	5.33333
3	5	1	5
5	10	7.17975	4.5
5	3.25	6.03552	1
8	4	4	4
5.99998	2	9.01669	2.5
3.98328	3	8	6
1.99998	3.33333	4	2
9	4.5	8	3
9	5.33333	5.15706	5
1	6	10	4
10	9	8.87554	2.5
3	3	9.06306	2
10	8	4	2
5.00007	6	8	1
5	4	5.39553	1
3.07624	6.66667	6.78498	2.5
4	1	4.82494	2
13.0021	1	2	1
8.37561	9	2.43478	2
5	10	0.787995	1
2.00095	2.66667	9	10
6.9481	2.5	5.86419	4
11.1581	6	3.00101	6.5
8	3	5	4
3	2	1	3
9.00001	10	4	1
1	4	4	4
3.0052	6.33333	5.23135	9
4	1	9	9
6	8	2.99993	6
10	7.5	2	6.8
5	8	9	10
8.94209	4	5	5
10	4.5	8.70956	3
3	2.5	4	8.66667
0.9997	4	9.00002	5.33333
1.00001	3	9	5.5
3.99998	4	4	4
5.50155	3	8	3
1.00015	8	0.995368	7.5
7.51365	1	2.99999	2
3.96728	5	4	3
9	2.5	8	8
7	1	7	1
7.49747	5	3.98394	4
2.19579	8	0.999583	3
2.06876	2	3	6
5	4	4	1
6.03368	7	7	4
10	6.6	10	4.5
0.999996	5	7.61315	1
1	3	9	4
6	4	1.34985	3
0.999998	8.33333	4.7863	9
9	5.66667	6	9.33333
5	10	6	7
10	2	6	1
1	1.5	7	7
6	8	0.942368	2
4.87974	1	8	1.5
5	1	6	1
1	1	6	3
9	4.5	6	10
8	5	6	1
5	5	1.99689	7
7	9	5.0001	10
3	1.5	9	1
1.99927	1	5	9
8	2	2	4
4	1	8	1
6.73581	3.5	7	3.75
7	9	4.00003	1
7.32564	5	7.00356	10
4	3.5	3.36161	1
1	2.5	9.8815	3
5.07596	3	7.09145	3
-13.251	7	1.00083	3
2.40415	4	4	8
4.31402	10	7.00001	1
5	5	1	7.66667
2.27783	1	4	3
0.948105	1	7.15106	2
2	4	2.57164	1
10	8	3.7522	9.5
2	5	1.99941	4
1	10	9	6
5	2	0.271092	1
9.8771	3.5	5.99988	1
6	2	8	9.5
4.3815	4	3	6
6.34391	1	2.18452	5
2	6	9	2
8	1.5	10	9
2	6	6	2
6.99841	10	9	6
3	4.5	2	6
3	7	6	5
10	4	2.8462	6.5
9.24553	9	0.510531	5.5
7.99334	6	5.31226	7
8.05423	1	8	1
6.84658	5	2	1
6	2	1	4
8	3	3	4
1.01335	2	7.8268	9
3	7	2.07447	10
12.0572	1	7	4
9	5	5.08731	7
5	4	3	4
4.42999	5	8	7
1	1	2	2
7.03233	6	2.9985	10
4.98961	1	7	10
0.511267	6	7.00001	6
7	1	5	6
7	5.1	5.84711	7
4	1	4	7.5
6	4	4	1
1	10	1.00001	5
8.99967	6	6	9
7	9	4	4
4	5.66667	5.99068	10
6.77096	3	3	10
5.99987	5.5	6.25093	5.5
7	3	6.00539	3
4	1	5.00206	10
10	10	9	5
3	6	3	10
6.00312	1	7.17455	3
-4.0636	6	4.71443	2
5	5	6	5.33333
1	10	2.23275	6
8.00001	6.5	7.99648	4.33333
2.8355	7.5	1.25757	2
8.04398	8	5.37251	4
6.99997	2	5	5
5	10	4	1.75
6	8	8.99896	8
5	9	8	5
1	4	1	6
1	3	7	3.6
3.59209	9	10	1
6	5	1	6.66667
6.00046	1	6.50934	7
3	2	7.00506	1
-3.86097	4.66667	1.00153	6.5
8.00004	1	3.00009	9
8	10	8.07524	5
12.2551	10	2.04992	10
1	7.5	1	2
8.85687	8	7	1
2.12432	1	10	4
5	7.75
8.76411	9
4.31402	1
6.00046	2.5
4.98961	2.6
9	6
7	5.66667
6	8
6	8
7	8.5
7.01878	9
9	5
1	1
5	2
2	3.5

## Sheet: All Supplementary Figures
SupplFig3a. Mean of the Vector-Strength for the HD ditribution per spatial bin, sessions by session of all animals	SupplFig3a. Std. Dev. of the Vector-Strength for the HD ditribution per spatial bin, sessions by session of all animals	SupplFig.3b: Percentage of bins with highest angular coverage included in the analysis of HD tuning strength for the entire environemnt	SupplFig.3b: Mean Heading-direction tuning response	SupplFig.3b: St.e.m Heading-direction tuning response		SupplFig4a: time shifts for rigid shifts for HD angles	SupplFig4a: HDtuning for different rigid shifts of HD angles		SupplFig5e: Cross-Corr Heading-direction tuning vs. direction of motion	SupplFig5e: Cross-Corr Heading-direction tuning vs. direction of motion (2.5 percentile of conf. interval for 1000 shuffles)	SupplFig5e: Cross-Corr Heading-direction tuning vs. direction of motion (97.5 percentile of conf. interval for 1000 shuffles)	Indexes of Significantly correlated neurons with movement direction	SupplFig5e: Cross-Corr Heading-direction tuning vs. velocity	SupplFig5e: Cross-Corr Heading-direction tuning vs. velocity (2.5 percentile of conf. interval for 1000 shuffles)	SupplFig5e: Cross-Corr Heading-direction tuning vs. velocity (97.5 percentile of conf. interval for 1000 shuffles)	Indexes of Significantly correlated neurons with velocity		SupplFig9a&b: Ref.Point X-coord fitted by model in bins (1bin=5cm) for Environment A.	SupplFig9a&b: Ref.Point Y-coord fitted by model in bins (1bin=5cm) for Environment A.	SupplFig9a&b: Ref.Point X-coord fitted by model in bins (1bin=5cm) for Environment B.	SupplFig9a&b: Ref.Point Y-coord fitted by model in bins (1bin=5cm) for Environment B.	SupplFig9a&b: Ref.Point X-coord fitted by model in bins (1bin=5cm) for Environment C.	SupplFig9a&b: Ref.Point Y-coord fitted by model in bins (1bin=5cm) for Environment C.		SupplFig9c&d: Ref.Point X-coord fitted by model in bins (1bin=5cm) for Environment A.	SupplFig9c&d: Ref.Point Y-coord fitted by model in bins (1bin=5cm) for Environment A.	SupplFig9c&d: Ref.Point X-coord fitted by model in bins (1bin=5cm) for Environment B.	SupplFig9c&d: Ref.Point Y-coord fitted by model in bins (1bin=5cm) for Environment B.		SupplFig9c&d: Ref.Point X-coord fitted by model in bins (1bin=5cm) for Environment A.	SupplFig9c&d: Ref.Point Y-coord fitted by model in bins (1bin=5cm) for Environment A.	SupplFig9c&d: Ref.Point X-coord fitted by model in bins (1bin=5cm) for Environment C.	SupplFig9c&d: Ref.Point Y-coord fitted by model in bins (1bin=5cm) for Environment C.		SupplFig9c&d: Ref.Point X-coord fitted by model in bins (1bin=5cm) for Environment B.	SupplFig9c&d: Ref.Point Y-coord fitted by model in bins (1bin=5cm) for Environment B.	SupplFig9c&d: Ref.Point X-coord fitted by model in bins (1bin=5cm) for Environment C.	SupplFig9c&d: Ref.Point Y-coord fitted by model in bins (1bin=5cm) for Environment C.
0.147024	0.192954	10	0.111974	0.00850562		-0.166667	0.0538424		-0.0072319	-0.0553014	0.0490424	3	0.023983	-0.0825695	0.0717604	7		8	8	5.18	8.72	-63444.4	-8005.03		7	10	5.18	8.72		7	10	-63444.4	-8005.03		5.18	8.72	-63444.4	-8005.03
0.201055	0.125793	20	0.0956103	0.00707944		-0.133333	0.0545416		0.00250328	-0.0428103	0.0406358	22	0.0229541	-0.062292	0.0740979	11		1	10	7	4	8	10		6	6	7	4		6	6	8	10		7	4	8	10
0.140509	0.132024	30	0.0897911	0.00641916		-0.1	0.0560948		-0.0600329	-0.0702434	0.0724787	24	0.00034219	-0.0783735	0.0838076	20		7	10	10	3	251850	-132765		9	2	10	3		9	2	251850	-132765		10	3	251850	-132765
0.179818	0.153041	40	0.0859754	0.00624355		-0.0666667	0.0571462		-0.0400519	-0.0729406	0.0674133	41	-0.045099	-0.0959675	0.0868689	41		6	6	6	6	18586.7	-95236.1		4	4	6	6		4	4	18586.7	-95236.1		6	6	18586.7	-95236.1
0.15966	0.210904	50	0.084069	0.00597684		-0.0333333	0.0590774		-0.00623206	-0.0494127	0.0741582	49	-0.0202678	-0.0804742	0.0990063	51		9	2	7	8	8	3		4	4	7	8		4	4	8	3		7	8	8	3
0.147202	0.111655	60	0.0823682	0.00606143		0	0.0593375		0.0219505	-0.0530811	0.0660385	52	-0.02612	-0.112747	0.109451	74		4	4	101522	-135743	4	3		4	8	101522	-135743		4	8	4	3		101522	-135743	4	3
0.124216	0.149711	70	0.0844032	0.00621279		0.0333333	0.0581904		0.00875817	-0.0593169	0.0496526	53	-0.111101	-0.0762065	0.0604229	84		1.32	2.233	3.43	4.74	5	5		0.336	9.068	6	3		0.336	9.068	6	7		3.43	4.736	5	5
0.13231	0.173379	80	0.0829396	0.00589029		0.0666667	0.056983		-0.0373028	-0.0491703	0.0433164	56	-0.0268892	-0.0854718	0.0795919	121		4	4	6	3	6	7		9.474	4.014	10	4		9.474	4.014	3	4		6	3	6	7
0.224518	0.170414	90	0.083439	0.00580523		0.1	0.0548898		0.0165671	-0.0586955	0.0415938	68	-0.0398513	-0.0830208	0.0755908	125		4	8	10	4	3	4		2.974	7.041	10.12	2.3		2.974	7.041	6	5		10	4	3	4
0.183122	0.121236	100	0.0835354	0.00581717		0.133333	0.0523539		0.037626	-0.0477793	0.0516518	69	-0.0898144	-0.0936688	0.103575	143		0.34	9.068	10.12	2.3	4	2		-56835.9	150527	7	6		-56835.9	150527	5	3		10.12	2.303	6	5
0.598378	0.163879					0.166667	0.0498463		0.0247012	-0.0605875	0.0550667	76	-0.135044	-0.110147	0.0853767	144		9.47	4.014	7	6	5	5		37795.5	-16838.3	4	8		37795.5	-16838.3	3	8		7	6	5	3
0.593163	0.145347					0.2	0.0479866		-0.0269332	-0.0522446	0.0528887	84	-0.0403862	-0.0723723	0.0800703	145		2.97	7.041	4	8	6	5		6	4.001	4	6		6	4.001	7	4		4	8	3	8
0.558597	0.200384					0.233333	0.047222		0.000252487	-0.0419827	0.0478112	86	0.0813333	-0.0760712	0.102547	146		-56835.9	150527	4	6	5	3		4	3	3	6		4	3	1.57748e+11	-2.41092e+10		4	6	7	4
0.698158	0.203266					0.266667	0.0455335		-0.0178928	-0.0320346	0.0373263	101	0.0239216	-0.076798	0.0544442	147		37795.6	-16838.3	3	6	3	8		6	4	6	5		7	10	4	1		3	6	1.57748e+11	-2.41092e+10
0.727359	0.171078					0.3	0.0449875		0.00337831	-0.0324142	0.0375001	104	-0.00176281	-0.063622	0.0511191	150		-42623.8	41992.7	10.26	2.27	7	4		7	3	4	6		6	4	7	6		6	5	7	6
0.574377	0.283193					0.333333	0.0444672		0.00245502	-0.0497771	0.0457519	105	-0.0267677	-0.0764377	0.0735522	152		6	4.001	6	5	1.57748e+11	-2.41092e+10		-17679.1	-11624.4	3	10		7	3	5	7		4	6	5	7
0.547296	0.20055					0.366667	0.0433908		-0.020659	-0.0574214	0.0446475	109	0.0297662	-0.0882865	0.105733	156		4	3	4	6	6	5		-197662	354522	18029.3	-232.71		-17679.1	-11624.4	5	8		3	10.002	5	8
0.749608	0.218974					0.4	0.0427483		-0.0345936	-0.0454053	0.0362421	112	-0.0237151	-0.0974024	0.107268	159		10	5	3	10	4	1		7.497	0.151	407687	-537764		-197662	354522	8	7		18029.3	-232.713	8	7
0.752979	0.172043					0.433333	0.0418145		-0.0306926	-0.0523024	0.0653668	120	-0.00798586	-0.112434	0.1006	163		7	10	18029.3	-232.71	7	6		2	8	3	3		7.497	0.151	4	10		407687	-537764	4	10
0.649411	0.157198					0.466667	0.0411725		-0.0217258	-0.0474488	0.0441308	121	0.113928	-0.107312	0.088105	167		6	4	407687	-537764	5	7		5	2	-30.35	7.49		2	8	1	6		3	3	1	6
0.528226	0.484764					1	0.0311064		-0.00489584	-0.0511076	0.0500285	159	0.0331848	-0.116022	0.106979	172		7	3	292106	754158	5	8		4.964	6.005	-3352.07	-168291		5	2	67550	-124544		-30.35	7.488	67550	-124544
0.365877	0.195176					2	0.0311876		-0.0563262	-0.0479421	0.0557278	170	0.0829098	-0.0980728	0.118666	181		-17679.1	-11624.4	3	3	8	7		190729	-215298	-57019.8	-60289.4		4.964	6.005	-25350.3	-30171.6		-3352.07	-168291	-25350.3	-30171.6
0.303291	0.257548					3	0.0300115		-0.00841609	-0.0393016	0.0469719	269	0.0081012	-0.10119	0.11446	187		-197662	354522	-30.35	7.49	4	10		4.382	0.511	22254.4	19086.3		190729	-215298	9	7		-57019.8	-60289.4	9	7
0.295404	0.170586					4	0.0311988		-0.0627632	-0.0343177	0.0416598	272	-0.0473219	-0.0776546	0.0769069	209		7.5	0.151	-3352.07	-168291	1	6		206488	-79220.2	5	5		4.382	0.511	6.005	9		22254.4	19086.3	6.005	9
0.279128	0.239267					5	0.0293788		0.014492	-0.0365707	0.0411843	297	-0.0492161	-0.101561	0.0660298	220		2	8	-57019.8	-60289.4	67550	-124544		54278.9	39088.3	6576.79	-81577		206488	-79220.2	9	7		5	5	9	7
0.234427	0.144192								0.00397628	-0.0545413	0.049299	300	0.00317272	-0.0855686	0.109618	238		5	2	22254.4	19086.3	-25350.3	-30171.6		8	6	8	2		54278.9	39088.3	9.052	1.97		6576.79	-81577	9.052	1.97
0.143554	0.134238								-0.00282345	-0.036535	0.0350306	307	0.0293456	-0.113579	0.111501	248		4.96	6.005	5	5	9	7		7769.95	-66218.1	4	7		8	6	7.236	2.55		8	2	7.236	2.55
0.218321	0.15352								0.0193795	-0.0527374	0.0450112	308	0.0488215	-0.107934	0.087492	251		190729	-215298	6576.79	-81577	6.005	9		9	7	5	4		7769.95	-66218.1	216410	-181127		4	7	216410	-181127
0.188697	0.124025								-0.0336671	-0.0673001	0.0587887	312	-0.0481082	-0.0940253	0.085063	263		4.38	0.511	8	2	9	7		9	5	10	6.01		9	5	35.541	-32.49		10	6.007	35.541	-32.49
0.198653	0.148965								0.00830266	-0.0714159	0.0643606	315	-0.0578006	-0.0966302	0.0818293	269		206488	-79220.2	4	7	9.052	1.97		3	4	4	8		6	3	4	5		5	8	4	5
0.378614	0.104387								-0.0328754	-0.0408733	0.0427794	319	-0.0146601	-0.109117	0.103244	271		54278.9	39088.3	5	4	7.236	2.55		6	3	5	8		6	4	5	2		4	4	5	2
0.428544	0.116156								-0.0253051	-0.0472402	0.0387369	328	-0.00456103	-0.0889687	0.0911379	272		8	6	10	6.01	216410	-181127		6	4	4	4		5	3	4	5		1	7	4	5
0.263146	0.165054								0.0125886	-0.0371775	0.0409331	331	-0.00137669	-0.0815127	0.0892316	277		7769.95	-66218.1	4	8	3	7		5	3	1	7		411903	-104096	6.787	9.62		23.41	13.865	6.787	9.62
0.242161	0.210245								0.0236643	-0.038484	0.0326186	339	-0.00709123	-0.0618484	0.0562071	278		9	7	5	8	35.541	-32.49		411903	-104096	23.41	13.86		8	10	6	1		6	4	6	1
0.259655	0.187857								-0.0213156	-0.0420785	0.0430652	343	0.010891	-0.079696	0.070408	283		9	5	4	4	4	5		8	10	6	4		-24.719	5.412	4	6		1.46544e+07	-6.33021e+06	4	6
0.282313	0.267297								0.00296039	-0.0404532	0.0386928	353	0.039686	-0.0818542	0.0719751	286		3	4	1	7	5	2		-24.719	5.412	1.46544e+07	-6.33021e+06		10	6	2	8		3	3	2	8
0.289612	0.17752								0.00501369	-0.0559006	0.0467266	373	0.0495612	-0.0731806	0.0820545	287		6	3	23.41	13.86	214014	-175193		10	6	3	3		3	8	9.665	7.25		4	7	9.665	7.25
0.140877	0.120183								-0.0240301	-0.0398482	0.0449262	374	0.0613115	-0.080344	0.0699444	291		6	4	6	4	4	5		3	8	4	7		5	4	38.503	34.53		3	6	38.503	34.53
0.241734	0.135912								0.0449403	-0.0439186	0.0501609	375	0.0405193	-0.0856476	0.0901701	305		5	3	1.46544e+07	-6.33021e+06	6.787	9.62		5	4	3	6		5	10	9.178	5.53		6	3	9.178	5.53
0.346143	0.117048								0.0122465	-0.0501646	0.0506836	376	0.0029255	-0.112939	0.0983959	307		411903	-104096	3	3	6	1		-462.692	-63450.3	6.03	6.61		22882.7	-76195.8	10	4		481066	-39225.3	10	4
0.490658	0.609524								-0.0803744	-0.0497144	0.0481589	378	0.115286	-0.103982	0.0888091	312		8	10	4	7	4	6		5	10	6	3		2.963	20.919	10	5		6	5	10	5
0.546157	0.467581								-0.0181679	-0.0420285	0.0657993	382	-0.0298925	-0.138834	0.11776	315		-24.72	5.412	3	6	2	8		5.564	7.79	8	9		6	6	-14254.5	-13847.7		7	6	-14254.5	-13847.7
0.37197	0.294706								0.00781555	-0.057717	0.0615818	384	-0.0290027	-0.103362	0.0907865	316		10	6	6.03	6.61	9.665	7.25		22882.7	-76195.8	481066	-39225.3		-4.064	9.136	-3.43365e+06	8.6519e+06		6	5	-3.43365e+06	8.6519e+06
0.655235	0.437186								-0.0213665	-0.0574899	0.0401848	385	0.0147405	-0.0792132	0.111792	317		3	8	6	3	38.503	34.53		2.963	20.919	6	5		3	7	2	6		4.76	9.561	2	6
0.282697	0.137392								-0.0439109	-0.0376757	0.056215	386	0.009824	-0.0766171	0.0985006	318		5	4	8	9	-45543.6	-27062		6	6	7	6		6	5	4	7		7	8	4	7
0.111236	0.137946								-0.0108699	-0.0185235	0.0162247	387	0.0100821	-0.0270786	0.0276708	322		10.06	8.112	481066	-39225.3	6	4		-16868.3	-22733.2	124639	-144261		2	2	6	5		5	6	6	5
0.34551	0.25766								-0.0330344	-0.0454749	0.0376094	388	-0.0544325	-0.0912305	0.0956533	323		-462.69	-63450.3	6	5	9.178	5.53		-4.064	9.136	6	5		-83493.5	930344	4.587	0.92		60096.5	-19466.2	4.587	0.92
0.196626	0.171231								0.0122465	-0.0185235	0.047427	390	0.115286	-0.103982	0.0888091	326		6.33	1.997	7	6	10	4		3	7	4.76	9.56		8.007	10	-14988.8	30276.5		7	5	-14988.8	30276.5
0.166218	0.186573								-0.0865882	-0.0541275	0.0563594	391	0.0356916	-0.0979053	0.0834747	328		5	10	124639	-144261	10	5		6	5	7	8		10	1	1.207	31.41		5.13	10.207	1.207	31.41
0.127985	0.104655								-0.0448834	-0.0479336	0.0494656	394	-0.0199942	-0.0900382	0.080008	331		5.56	7.79	6	5	-14254.5	-13847.7		2	2	5	6		3	3	6	5		8	7	6	5
0.280075	0.314999								0.00998538	-0.0713805	0.047427	413	-0.110813	-0.111417	0.139286	334		22882.7	-76195.8	4.76	9.56	-3.43365e+06	8.6519e+06		-83493.5	930344	60096.5	-19466.2		7.999	0.999	4	2		9	5	4	2
0.206746	0.215944								0.0831518	-0.0417045	0.0389776	415	0.0058026	-0.120315	0.0789016	335		2.96	20.919	7	8	2	6		9	9	3.95	2.02		4	7	2	7		3	5	2	7
0.149705	0.338008								0.0481355	-0.0725546	0.0491534	418	0.000275398	-0.0953534	0.0673766	336		6	6	5	6	4	7		8.007	10	7	5		17870	-36510.8	3	5		6	7	3	5
0.258172	0.255543								0.0245703	-0.0517824	0.0574484	420	-0.022716	-0.0944605	0.0816428	338		-16868.3	-22733.2	60096.5	-19466.2	6	5		10	1	5.13	10.21		-4.94523e+11	4.85215e+11	4	3		-1.88	12.275	4.336	4.28
0.198529	0.268611								0.0346109	-0.0489323	0.0561536	446	0.0030364	-0.0801131	0.0834644	339		-4.06	9.136	3.95	2.02	4.587	0.92		3	3	8	7		32945.3	-2250.22	4.336	4.28		3	8	5	3
0.356851	0.245156								0.103718	-0.0711852	0.0536413	455	-0.0142741	-0.106589	0.0991412	341		3	7	7	5	-14988.8	30276.5		7.999	0.999	9	5		10	10	2	8		7.99	11.771	2	8
0.212055	0.220851								0.0364498	-0.0487451	0.0490203	457	0.0123787	-0.0687508	0.060892	343		6	5	5.13	10.21	18039.5	36714		4	7	3	5		1.491	5.864	69124.2	9772.82		-1846.13	-35070.9	3	7
0.188813	0.156077								0.00967106	-0.0457591	0.0338004	460	-0.0589075	-0.0990982	0.0979043	345		2	2	8	7	24024.4	4015.67		17870	-36510.8	6	7		20873.8	42734	14280.7	-56853.2		8	4	69124.2	9772.82
0.269972	0.13726								0.0103888	-0.03704	0.0321752	484	0.0560754	-0.0766886	0.0779189	359		-83493.5	930344	9	5	1.207	31.41		10	3	7.53	11.05		9	6	6	4		2.33	3.64	14280.7	-56853.2
0.247141	0.163786								0.0134794	-0.035958	0.0428431	487	-0.0321307	-0.0811829	0.079445	360		9	9	3	5	6	5		32945.3	-2250.22	-1.88	12.28		6	10	8.993	4		4	10	6	4
0.527949	0.312807								0.0456017	-0.0570135	0.055456	499	-0.0194647	-0.0963475	0.0817921	375		8.01	10	6	7	4	2		10	10	7.99	11.77		7807.64	-927.068	10	7		2	5	8.993	4
0.491614	0.354831								0.0179528	-0.0480638	0.0491164	502	-0.0751161	-0.0905097	0.12443	376		10	1	7.53	11.05	4.005	9.53		8.857	6.509	112140	-142057		2.001	9.406	1.035	6.66		8	6	10	7
0.146262	0.145715								-0.010001	-0.0576595	0.0476499	506	-0.0862152	-0.099184	0.112577	382		3	3	-1.88	12.28	2	7		1.491	5.864	8	4		-36609.4	-12289.3	7	1		-0.5	4.773	1.035	6.66
0.17654	0.116604								0.018098	-0.0644888	0.04148	512	-0.0672257	-0.0950344	0.099293	388		8	0.999	4.89	9.62	3	5		20873.8	42734	2.33	3.64		1	1	160567	-359289		4.89	4.716	7	1
0.193882	0.263147								0.0371051	-0.04369	0.0327564	553	-0.0374147	-0.0999846	0.117161	389		4	7	3	8	4	3		9	6	4	10		5	9	5.058	6.64		10.03	2.983	160567	-359289
0.211081	0.199917								0.0324756	-0.0380095	0.0362203	590	-0.0303648	-0.126545	0.0971433	390		17870	-36510.8	7.99	11.77	4.336	4.28		6	10	2	5		40888.4	-28539.7	46042.1	-87716.5		9	9	5.058	6.64
0.330085	0.184969								0.0111028	-0.0508537	0.0508492	592	-0.029936	-0.0894071	0.0804176	402		-4.94523e+11	4.85215e+11	112140	-142057	5	3		7807.64	-927.068	8	6		5	7	-4.2	5.26		188884	-201849	46042.1	-87716.5
0.239818	0.183037								0.0912278	-0.0553032	0.05141	597	0.0219774	-0.0706099	0.0834494	403		10	3	-1846.13	-35070.9	2	8		2.001	9.406	-0.5	4.77		8.376	1.573	7	6		-35693.3	-42473	3	5
0.192097	0.253856								0.0703897	-0.0476758	0.0393039	616	0.0464703	-0.0852245	0.0764676	413		32945.3	-2250.22	8	4	3	7		9.999	7.004	-20922.7	-67348.6		9	2	3.005	10.02		7.02	10.033	7	6
0.190395	0.195369								-0.0115755	-0.0186185	0.0267295	617	0.00521626	-0.0515988	0.0399318	414		1	9	2.33	3.64	69124.2	9772.82		8	1	6	8		4	1	7	8		30601.9	20375.1	3.005	10.02
0.166729	0.292344								-0.0382793	-0.0314979	0.0462264	626	-0.00335663	-0.0554756	0.0791616	415		10	10	4	10	14280.7	-56853.2		-36609.4	-12289.3	4.89	4.72		1	10	5.403	-3.77		53701.8	197016	7	8
0.15742	0.195589								-0.0401441	-0.055537	0.060571	668	-0.00240405	-0.112671	0.0822088	418		8.86	6.509	2	5	6	4		1	1	10.03	2.98		1	9	-3348.88	-34095		1	7	5.403	-3.77
0.117514	0.303205								-0.0235162	-0.062495	0.0470267	672	-0.0136424	-0.0915915	0.0985217	422		1.49	5.864	8	6	7	10		5	9	9	9		6.977	8.876	2.968	-0.03		16.12	19.553	-3348.88	-34095
0.117581	0.321906								-0.00685893	-0.0478691	0.0617703	673	-0.11566	-0.159353	0.127014	423		20873.8	42734	120215	-147336	8.993	4		8.004	7.139	369736	45542.5		8.505	3.929	4.90859e+08	-1.06387e+09		-166522	-62154.5	4.90859e+08	-1.06387e+09
0.195802	0.334963								-0.0174269	-0.0513902	0.0566183	680	-0.0109296	-0.103875	0.123677	434		9	6	-0.5	4.77	10	7		40888.4	-28539.7	188884	-201849		4	4	4	5		5.38	4.745	4	5
0.228792	0.340593								-0.0610872	-0.0520211	0.0519052	682	0.04209	-0.132231	0.123438	506		5.495e+13	2.10207e+12	-20922.7	-67348.6	7.982	4.5		8.376	1.573	7.02	10.03		4.43	2.435	-80746.8	-16261.1		288458	-153023	-80746.8	-16261.1
0.214149	0.348519								0.00239379	-0.044827	0.041153	685	0.0906255	-0.0940422	0.0804678	512		6	10	6	8	1.035	6.66		9	2	30601.9	20375.1		546448	-313041	8	7		1.13	8.081	8	7
0.374286	0.180616								-0.0196202	-0.0731126	0.0616958	689	-0.0323148	-0.115708	0.111519	527		2	2	4.89	4.72	7	1		4	1	53701.8	197016		6	10	-920.846	78813.5		10	7.004	-920.846	78813.5
0.261551	0.314362								0.000185603	-0.0425361	0.0479923		0.00263107	-0.0639984	0.0710658	528		7807.64	-927.068	10.03	2.98	160567	-359289		1	10	1	7		9.781	4.786	4	7		2	5	0.946	8.02
0.204105	0.29788								0.01846	-0.0342685	0.0340378		-0.0203647	-0.0548993	0.0696949	538		2	9.406	9	9	5.058	6.64		-1060.03	-16659	25442.4	21360.6		7	10	0.946	8.02		4	8	4.092	5.58
0.229984	0.22777								0.018965	-0.0485018	0.0529836		0.0283175	-0.0726165	0.100349	542		10	7.004	369736	45542.5	46042.1	-87716.5		2	4	-60461.4	83931.8		101569	13429.2	4.092	5.58		8.76	4.93	26425.3	37084.8
0.212716	0.261384								0.0117646	-0.0593278	0.0562108		-0.00808858	-0.11541	0.116247	543		8	1	188884	-201849	3	5		1	9	16.12	19.55		6.063	9.025	26425.3	37084.8		50604.8	-8661.84	0.337	13.62
0.268753	0.295314								0.0224475	-0.0285395	0.0246547		-0.0388942	-0.0474658	0.0579586	554		-36609.4	-12289.3	-35693.3	-42473	-4.2	5.26		8.505	3.929	-166522	-62154.6		8.49	-1.19	0.337	13.62		5.16	-1.368	2.18879e+11	-2.50558e+11
0.141092	0.178133								-0.0483091	-0.0563209	0.0597436		-0.128249	-0.118384	0.0914202	561		1	1	-0.88	5.22	7	6		4	4	5.38	4.75		8	6	2.18879e+11	-2.50558e+11		-20805.9	-42164	-3.881	-13.45
0.203556	0.284149								0.0103421	-0.0225533	0.0210211		-0.00982732	-0.0477783	0.0423032	577		5	9	7.02	10.03	3.005	10.02		4.43	2.435	288458	-153023		3.031	3.59	3	7		6.99	2.012	3	7
0.193032	0.248015								-0.0909868	-0.0436051	0.0426666		-0.0588259	-0.0733864	0.0808879	580		8	7.139	30601.9	20375.1	7	8		546448	-313041	1.13	8.08		1	6	6	2		5	7	6	2
0.098413	0.0665304								-0.00358917	-0.0428162	0.0485366		0.0361378	-0.0943499	0.0816883	592		40888.4	-28539.7	53701.8	197016	5.403	-3.77		6	10	10	7		8.935	10.064	8.033	0.53		1	8	8.033	0.53
0.0842093	0.177737								-0.0262254	-0.0463998	0.0449883		0.0210056	-0.0911825	0.0796051	600		5	7	1	7	5	2		7	10	2	5		7	10	4.977	4.01		8	6	6	7
0.193711	0.217033								0.00301217	-0.0606789	0.0501694		-0.0431276	-0.0967346	0.103022	603		8.38	1.573	25442.4	21360.6	-3348.88	-34095		101569	13429.2	4	8		2.05465e+06	-1.44708e+07	238161	-168055		4.76	5.872	4.977	4.01
0.291761	0.1966								0.00792146	-0.0349098	0.0420265		0.0269273	-0.060543	0.0650298	607		9	2	-60461.4	83931.8	2.968	-0.03		6.063	9.025	8.76	4.93		743407	-1.20326e+06	5	3		-2.77	-15.916	238161	-168055
0.187651	0.199333								0.0137331	-0.0412568	0.0451783		0.0655374	-0.0860194	0.0899206	610		4	1	16.12	19.55	4.90859e+08	-1.06387e+09		8.49	-1.19	50604.8	-8661.84		8.428	10.579	4.30037e+06	-4.403e+06		57802.2	-120722	5	3
0.122871	0.211434								-0.0296532	-0.0455018	0.0517174		0.0282771	-0.0544027	0.0538826	611		1	10	-166522	-62154.6	4	5		8	6	5.16	-1.37		0.781	8.526	8	5		198.36	-18275.5	4.30037e+06	-4.403e+06
0.169631	0.23383								-0.0149026	-0.0480973	0.0476785		-0.0873198	-0.0606801	0.0554471	659		-1060.03	-16659	5.38	4.75	-80746.8	-16261.1		3.031	3.59	6.99	2.01		-1.54296e+09	2.96103e+07	90157.5	-87737.7		-20813.6	-126.165	8	5
0.23608	0.240193								0.01177	-0.0555885	0.052486		0.0529587	-0.0595768	0.0511952	673		2	4	288458	-153023	8	7		9.877	5.899	-27317.6	-6932.52		1.937	10.253	195734	-178783		-1.5528e+07	2.5537e+06	90157.5	-87737.7
0.142402	0.197672								0.0200584	-0.0548219	0.0486318		0.0265287	-0.0626554	0.0599016	680		1	9	1.13	8.08	-920.846	78813.5		36810.8	-138363	49077.2	-76394.1		3	4	5	10		127326	-260844	195734	-178783
0.0964086	0.106149								-0.0113707	-0.0634592	0.0433397		-0.012456	-0.0536616	0.0588434			6.98	8.876	10	7	4	7		1	6	5	7		7	6	5	6		1	3	5	10
0.211284	0.197923								-0.0296532	-0.0555885	0.052486		0.0361378	-0.0943499	0.0816883			8.5	3.929	2	5	0.946	8.02		8.935	10.064	1	8		4	8	86075.2	-2274.32		4.67	6.335	86075.2	-2274.32
0.219038	0.214748								0.00813855	-0.036196	0.0369547		-0.0129256	-0.0569101	0.0417807			4	4	4	8	4.092	5.58		7	10	4.76	5.87		-11301.6	-23321	68692.1	-260484		-55302.5	-726.119	-0.985	1.01
0.200578	0.178537								-0.0161568	-0.0320371	0.033396		0.0194525	-0.0411167	0.0303068			4.43	2.435	8.76	4.93	26425.3	37084.8		2.05465e+06	-1.44708e+07	-2.77	-15.92		4.023	-1.358	8.938	1.88		-14.9	16.143	8.938	1.88
0.157328	0.219624								0.0123984	-0.0622184	0.0738059		-0.00955267	-0.108352	0.0666754			546448	-313041	50604.8	-8661.84	0.337	13.62		743407	-1.20326e+06	57802.2	-120722		-134.45	-212.603	54364.3	-96533.9		8	6	54364.3	-96533.9
0.372142	0.222068								0.0593244	-0.0740588	0.0471435		-0.0354616	-0.0836511	0.109673			6	10	5.16	-1.37	2.18879e+11	-2.50558e+11		8.428	10.579	198.36	-18275.5		5.443	5.847	23220.7	18753.4		5	6	23220.7	18753.4
0.328808	0.264184								0.0123984	-0.0320371	0.033396		0.00250228	-0.0830899	0.0683065			9.78	4.786	-20805.9	-42163.9	-3.881	-13.45		0.781	8.526	-20813.6	-126.16		6	7	5	5		-426367	258602	5	5
0.147535	0.119239								0.0458849	-0.040515	0.0502038		0.0412244	-0.0638186	0.0676794			7	10	6.99	2.01	3	7		-1.54296e+09	2.96103e+07	-1.5528e+07	2.5537e+06		10	10	4	6		6	6	4	6
0.462689	0.13326								0.0553973	-0.0563757	0.0535383		-0.00759187	-0.113926	0.0955985			101569	13429.2	-27317.6	-6932.52	6	2		1.937	10.253	127326	-260844		6.186	6.841	6	7		7	5	6	7
0.275262	0.186034								0.0561162	-0.0577339	0.0625508		-0.0280394	-0.0832599	0.0875335			6.06	9.025	49077.2	-76394.1	8.033	0.53		6.847	5.154	5	5		10.375	4.714	46344.5	-17608.8		-13.58	1.199	46344.5	-17608.8
0.234665	0.137457								-0.028288	-0.0520496	0.0446108		-0.00506226	-0.104028	0.124032			8.49	-1.19	5	7	6	7		9.916	6.251	242690	-186277		43801.5	-62913.7	6.253	10.39		2.98	6	6.253	10.39
0.121266	0.120155								0.0175142	-0.0489878	0.0670599		-0.0291	-0.106955	0.0928108			8	6	1	8	4.977	4.01		3	4	1	3		496.915	28626.3	63460.7	59024		-70743.3	-31640.1	63460.7	59024
0.230985	0.139569								-0.0169981	-0.0449227	0.0616544		-0.0413825	-0.102984	0.0944215			3.03	3.59	8	6	238161	-168055		4	8	4.67	6.33		3	9	7	8		5.82	6.556	2190.97	-29066.3
0.229177	0.195673								0.0563518	-0.0568753	0.0462838		-0.05167	-0.0937125	0.0798967			9.88	5.899	4.76	5.87	5	3		7	4	1.1	3.53		1	5	2190.97	-29066.3		9	4	-0.582	1.37
0.15532	0.145755								0.00571476	-0.019924	0.0185808		0.0273626	-0.0388957	0.0327661			36810.8	-138363	-2.77	-15.92	4.30037e+06	-4.403e+06		4.023	-1.358	-14.9	16.14		28712	-24260.1	6	6		2.94	8.284	10	3
0.102521	0.130193								-0.0242396	-0.0305547	0.0398539		0.00250228	-0.0830899	0.0683065			1	6	57802.2	-120722	8	5		-134.45	-212.603	8	6		4	1	-0.582	1.37		64677.8	34365.1	-14432.9	-35633.4
0.132977	0.114631								0.0874803	-0.0513081	0.0513623		-0.0254441	-0.107059	0.0890584			8.93	10.064	198.36	-18275.5	90157.5	-87737.7		5.443	5.847	5	6		5	3	10	3		7	1	5.53	6.34
0.134397	0.199233								-0.0092376	-0.0560654	0.050512		-0.0556245	-0.124975	0.117893			7	10	-20813.6	-126.16	4.48	5.98		6	7	-426367	258602		-113835	-35831	-19581.8	-92581.9		-29.66	53.225	6.1233e+10	-5.28925e+10
0.20517	0.15667								-0.0160843	-0.0539471	0.048751		0.0815708	-0.0912281	0.0873971			2.05465e+06	-1.44708e+07	-1.5528e+07	2.5537e+06	195734	-178783		10	10	6	6		6.998	4	-14432.9	-35633.4		-6.14191e+10	-1.76098e+10	-12773.7	67502
0.291822	0.14897								0.0084312	-0.0620208	0.054582		0.0666796	-0.0857767	0.0870385			743407	-1.20326e+06	127326	-260844	-23777.6	-23929.2		6.186	6.841	7	5		2	10	5.53	6.34		2	6	6.02	3.98
									0.00878162	-0.0453423	0.0603991		0.0270574	-0.0920999	0.105925			8.43	10.579	5	5	5	10		10.375	4.714	-13.58	1.2		7.829	13.695	6.1233e+10	-5.28925e+10		9.9	11.138	4.426	6.78
									0.00600354	-0.0365724	0.0465885		-0.00992708	-0.0991344	0.0977913			0.78	8.526	242690	-186277	5	6		43801.5	-62913.7	2.98	6		-43558.4	-46989.7	-12773.7	67502		4542.8	-7308.52	49939.5	-152246
									-0.0271998	-0.0458457	0.0505372		0.0529333	-0.0846383	0.0935622			-1.54296e+09	2.96103e+07	1	3	86075.2	-2274.32		496.915	28626.3	-70743.3	-31640.1		6.003	1.001	6.02	3.98		-26909.7	-35657	4	4
									-0.0173712	-0.0475857	0.041555		0.0873447	-0.128405	0.107725			1.94	10.253	4.67	6.33	-0.985	1.01		-9932.83	52576.7	3.9	0.58		-3.861	7.091	4.426	6.78		3576.19	-39584.3	-37473.2	-267916
									-0.0692514	-0.0394304	0.0505111		0.0888574	-0.0874468	0.104222			1	6	-55302.5	-726.12	68692.1	-260484		8	1	8290.38	40132.6		84301.5	32100	49939.5	-152246		6	5	4	7
									0.0776664	-0.0360304	0.0532405		-0.101636	-0.0931522	0.0793282			6.85	5.154	1.1	3.53	8.938	1.88		155845	-1866.73	5.44	5.53		-5730.78	13855.7	4	4		15972.6	-36543	-6310.99	-32579.8
									0.0207417	-0.0414106	0.0461015		0.0393238	-0.100732	0.119937			9.92	6.251	-14.9	16.14	-104709	-51293		1	5	5.82	6.56		6.071	2.648	4	7		2	3	90073.4	-34793
									0.00590566	-0.037769	0.0331889		0.0219838	-0.0627869	0.0717702			3	4	8	6	54364.3	-96533.9		4	1	9	4		5.162	2.572	-6310.99	-32579.8		4	7	3	7
									-4.06894e-05	0	0		-0.00678504	-0.0538312	0.0383989			7	6	5	6	23220.7	18753.4		5	3	2.94	8.28		7	10	90073.4	-34793		135809	239942	5.598	6.72
									-0.0423958	-0.0574255	0.0570042		0.209624	-0.106744	0.103779			10	9.018	-426367	258602	5	5		6.998	4	64677.8	34365.1		-85121.8	-66425.4	3	7		-39011.8	-78473.1	29379.2	-20980.1
									-0.0254367	-0.0514104	0.0492738		-0.016302	-0.0750581	0.0879564			4	8	6	6	4	6		2	10	7	1		6	3	5.598	6.72		-8.16286e+11	1.70561e+11	6.816	13.44
									0.0336512	-0.0500654	0.0513504		-0.0441399	-0.092963	0.0867532			8.05	9.881	7	5	6	7		7.829	13.695	-29.66	53.22		0.826	5.312	29379.2	-20980.1		4.99	5.105	9.297	8.04
									0.00957358	-0.0469597	0.0514676		0.013901	-0.0705411	0.0722932			7	4	-13.58	1.2	46344.5	-17608.8		10	6	-24047.5	-33967.6		9	3	6.816	13.44		5	10	10.742	5.42
									0.00408704	-0.0346395	0.0313218		-0.00678504	-0.0538312	0.0383989			-11301.6	-23321	2.98	6	6.253	10.39		80504.7	106743	4.19	1		5.076	5.847	9.297	8.04		1.09	-2.788	-55875.1	18979.3
									-0.00138934	-0.0436373	0.0340222		-0.0228325	-0.0973925	0.0894693			4.02	-1.358	-70743.3	-31640.1	238.154	2059.41		2.208	5.087	83263.2	-1098.15		1	9	10.742	5.42		2.2713e+13	-3.19206e+12	69742	-96749.2
									-0.036822	-0.0330386	0.0332812		0.0334203	-0.0470023	0.0478082			-134.45	-212.603	3.9	0.58	63460.7	59024		-43558.4	-46989.7	-6.14191e+10	-1.76098e+10		4.535	0.468	-55875.1	18979.3		4	10	8	4
									-0.0151717	-0.052401	0.0494116		0.0393578	-0.0594179	0.0663863			5.44	5.847	8290.38	40132.6	7	8		4	9	4.45	5.35		49103.6	-27353.3	69742	-96749.2		31562.6	11337.6	1.961	6
									0.00761969	-0.0449909	0.0365741		0.0295813	-0.053967	0.0511641			6	7	5.44	5.53	-8619.47	-14920.4		6.003	1.001	2	6		140265	-145830	8	4		-9183.49	-42638.5	4	10
									0.0209751	-0.056987	0.0510599		-0.0350866	-0.0883456	0.0970278			10	10	5.82	6.56	2190.97	-29066.3		-3.861	7.091	9.9	11.14		44590.3	-119037	1.961	6		2.67	9.785	4	3
									-0.00499819	-0.042635	0.036578		-0.0111621	-0.0523676	0.0603946			6.19	6.841	9	4	6	6		84301.5	32100	4542.8	-7308.52		8.108	2.214	4	10		2	3	-4170.06	-27030.8
									0.0330244	-0.0522882	0.0538351		-0.00367289	-0.0894739	0.116499			10.38	4.714	2.94	8.28	-0.582	1.37		-5730.78	13855.7	-26909.7	-35657		16486.1	-31228.5	4	3		5	4	3.87675e+09	-4.03884e+09
									0.0056452	-0.0509988	0.0575373		-0.0545337	-0.114557	0.110316			43801.5	-62913.7	64677.8	34365.1	10	3		0.24	11.644	39271.3	48996.1		4.012	3.242	-4170.06	-27030.8		-9.5	24.726	6	2
									0.0297081	-0.0372545	0.0467861		0.0837196	-0.0953236	0.112716			496.92	28626.3	7	1	-19581.8	-92581.9		-79855.8	-6051.15	1	4		41429.4	-17687.1	3.87675e+09	-4.03884e+09		9	2	3	5
									-7.14058e-05	-0.0372027	0.0476382		-0.0174934	-0.120452	0.123471			-9932.83	52576.7	-29.66	53.22	-14432.9	-35633.4		6.071	2.648	6	5		570814	567873	6	2		8	3	102841	-24297.2
									-0.0202678	-0.041103	0.0421273		0.082857	-0.11124	0.145376			8	1	-24047.5	-33967.6	5.53	6.34		5.162	2.572	15972.6	-36543		1	1	3	5		9	9	6.298	7.56
									-0.0152467	-0.0421363	0.0312717		0.00646658	-0.102328	0.0802641			3	9	4.19	1	6.1233e+10	-5.28925e+10		7	10	2	3		4	4	102841	-24297.2		-26895.4	-43716.5	56633.2	-61103.3
									-0.019048	-0.0369343	0.038561		-0.0501034	-0.0892644	0.0906294			155845	-1866.73	18218.9	36280.5	-43225.7	-87278.3		5.354	11.702	82275.3	-91291.7		3	3	6.298	7.56		-98976.2	-84607.2	-2.552	16.49
									0.019789	-0.0353105	0.0484278		-0.0947308	-0.0873311	0.080774			1	5	83263.2	-1098.15	-12773.7	67502		-85121.8	-66425.4	4	7		6.992	10.006	56633.2	-61103.3		176257	-165001	6.907	6.98
									0.0178185	-0.0300243	0.0378087		0.138352	-0.0755802	0.0806846			28712	-24260.1	-6.14191e+10	-1.76098e+10	6.02	3.98		6	3	135809	239942		8.044	8.562	-2.552	16.49		36622.9	-96377.1	4.0047e+06	-8.29542e+06
									-0.0238009	-0.0537665	0.0451206		-0.195394	-0.0801428	0.126404			4	1	4.45	5.35	4.426	6.78		0.826	5.312	-39011.8	-78473.1		4.287	10.838	6.907	6.98		4	7	1	8
									-0.0167421	-0.0380146	0.0402764		0.131579	-0.121408	0.121203			5	3	2	6	49939.5	-152246		9	3	-8.16286e+11	1.70561e+11		1.11902e+09	-4.07183e+09	4.0047e+06	-8.29542e+06		10	5.999	2.528	7.91
									-0.00336772	-0.0444311	0.0547202		0.119738	-0.115171	0.0998441			-113835	-35831	9.9	11.14	4	4		4.049	3.984	78141.4	60711.2		6.344	5.396	1	8		24055.7	11045.7	1	6
									0.00335434	-0.0656951	0.0552193		0.0243279	-0.102729	0.108129			7	4	4542.8	-7308.52	-37473.2	-267916		-109592	-78343.6	7.15	6.36		5.034	6.91	1	6		3	5	3	10
									0.0173301	-0.0405111	0.0503747		-0.0171921	-0.100719	0.130057			2	10	-26909.7	-35657	4	7		5.076	5.847	4.99	5.11		4	9	3	10		4.63	6.232	3.01876e+08	-1.5452e+09
									0.0271843	-0.0775806	0.0458275		0.101091	-0.107833	0.093308			7.83	13.695	39271.3	48996.1	-6310.99	-32579.8		1	9	5	10		3.942	6.366	3.01876e+08	-1.5452e+09		2	1.991	1	5
									-0.00585096	-0.0423545	0.0418555		0.0344327	-0.051087	0.0728098			10	6	3576.19	-39584.3	90073.4	-34793		4.535	0.468	1.09	-2.79		10.416	8.184	1	5		6	2	6	4
									0.00623372	-0.0562446	0.0488093		0.108852	-0.10519	0.11783			80504.7	106743	1	4	3	7		7.975	-0.577	57724	-11069.7		6	5	6	4		-13136.5	23684.7	5.645	5.94
									0.0399858	-0.0495785	0.0611114		0.0095015	-0.106057	0.114404			2.21	5.087	6	5	5.598	6.72		9	4	46669.7	-48277.2		4	7	5.645	5.94		5	2	1.189	7.92
									-0.0196742	-0.0698524	0.0594271		-0.0133884	-0.100445	0.0908848			-43558.4	-46989.7	15972.6	-36543	29379.2	-20980.1		49103.6	-27353.3	2.2713e+13	-3.19206e+12		6327.89	-105131	1.189	7.92		5	2	47742.6	-21246.3
									0.005801	-0.0772117	0.0684517		-0.0641477	-0.119127	0.0851611			4	9	2	3	6.816	13.44		140265	-145830	4	10		-35750.2	279579	47742.6	-21246.3		1.01	6.142	87094.8	78283.3
									0.0135418	-0.0452534	0.060883		-0.160338	-0.0767276	0.0873205			6	1.001	-42267.9	-27243.2	605238	-1.26483e+06		44590.3	-119037	31562.6	11337.6		-6230.37	-1789.52	87094.8	78283.3		4	2	6	10
									0.00135037	-0.0510136	0.0336014		0.0252451	-0.0907573	0.0940036			-3.86	7.091	82275.3	-91291.7	-1.623	0.31		8.108	2.214	-9183.49	-42638.5		7	9	6	10		-109104	160070	10.435	8.55
									-0.0115449	-0.0211974	0.0204238		-0.0134445	-0.0357564	0.0308937			1	3	4	7	-0.727	8.09		357152	-453683	3.95	2.23		6.034	5.991	10.435	8.55		162.14	-186.831	2	6
									0.0572284	-0.0414914	0.0515426		0.146777	-0.106221	0.1185			84301.5	32100	135809	239942	9.297	8.04		16486.1	-31228.5	2.67	9.79		1.099	4.054	2	6		1	6	7	4
									-0.0227876	-0.0452906	0.0431263		0.0177628	-0.120745	0.106105			-5730.78	13855.7	-39011.8	-78473.1	10.742	5.42		4.012	3.242	2	3		7.035	0.978	7	4		83520.8	-30504.8	4	4
									-0.00452886	-0.0376864	0.0472311		0.0442666	-0.115053	0.0932811			1	7	-8.16286e+11	1.70561e+11	-55875.1	18979.3		41429.4	-17687.1	5	4		38663.9	-119453	4	4		-393969	231593	5	4
									0.00410226	-0.0427197	0.0331074		-0.0259859	-0.0921378	0.0946342			0.24	11.644	78141.4	60711.2	69742	-96749.2		570814	567873	-9.5	24.73		3	5	5	4		6	7	46301.9	23389.6
									-0.0346924	-0.0453681	0.0337902		0.103244	-0.0947253	0.0722903			-79855.8	-6051.15	1.97	9.02	8	4		1	1	9	2		8.89074e+11	-7.93263e+11	46301.9	23389.6		80714.4	-171854	6	6
									0.00207955	-0.0224809	0.0165989		0.00133985	-0.0423976	0.0389207			8.94	4.954	7.15	6.36	1.961	6		4	4	8	3		4	9	6	6		7	5	2.629	10.7
									0.00655207	-0.0159937	0.0134829		-0.00366736	-0.0263493	0.0265131			6.07	2.648	4.99	5.11	4	10		3	3	9	9		2	2	2.629	10.7		-67306.8	-35524.2	29680.5	-57813.1
									0.00446209	-0.0372198	0.0232086		-0.0348949	-0.0576316	0.0569838			5.16	2.572	5	10	4	3		6.992	10.006	-26895.4	-43716.5		5	4	29680.5	-57813.1		24352.8	26714.1	-4.16706e+10	7.63027e+10
									-0.0334838	-0.0378946	0.0357224		-0.102572	-0.081376	0.0974576			7	10	1.09	-2.79	-4170.06	-27030.8		8.044	8.562	-98976.2	-84607.2		-47925.9	3358.9	-4.16706e+10	7.63027e+10		6.17	5.294	9571.37	5501.2
									-0.0346924	-0.0453681	0.0337902		-0.00366736	-0.0263493	0.0265131			5.35	11.702	57724	-11069.7	3.87675e+09	-4.03884e+09		4.287	10.838	176257	-165001		8.531	5.157	9571.37	5501.2		5	4	7.605	14.13
									-0.00630183	-0.0380576	0.0392897		0.0795737	-0.104896	0.0922014			1	7	46669.7	-48277.2	6	2		1.11902e+09	-4.07183e+09	36622.9	-96377.1		10	6	7.605	14.13		9	7	6	5
									-0.0527115	-0.0369878	0.0323521		-0.0283311	-0.0591238	0.0742352			2.99	3.972	2.2713e+13	-3.19206e+12	4	7		6.344	5.396	4	7		5	9	6	5		1	4	85733.8	-38390.2
									0.00327511	-0.0373136	0.0418124		-0.0681932	-0.105587	0.0830479			-85121.8	-66425.4	4	10	3	5		5.034	6.91	24055.7	11045.7		5.428	8.897	85733.8	-38390.2		9311.3	-70573.8	6	6
									-0.00033346	-0.0316439	0.0342213		0.107485	-0.120974	0.0961904			6	3	31562.6	11337.6	102841	-24297.2		4	9	3	5		-11434.4	-18124.9	6	6		4.05	5.075	3.431	7.55
									0.00446209	0	0		-0.0134973	-0.0624462	0.0602084			0.83	5.312	-9183.49	-42638.5	7.634	4.54		3.942	6.366	4.63	6.23		112001	-8478.63	3.431	7.55		5.61	9.348	6	6
									0.00520147	-0.0339193	0.0333707		0.068804	-0.0902145	0.0745304			9	3	3.95	2.23	6.298	7.56		10.416	8.184	2	1.99		2303.41	-49440.3	6	6		9	9	3.051	3.85
									0.0443701	-0.0533883	0.062159		-0.0134973	-0.0624462	0.0602084			4.05	3.984	2.67	9.79	56633.2	-61103.3		6	5	6	2		6.032	-1.639	3.051	3.85		-35534.6	-35143.8	378884	-615925
									-0.0259525	-0.0406326	0.0484213		0.0687358	-0.0819966	0.0730466			-109592	-78343.6	2	3	-2.552	16.49		102784	-3265.72	-51416.6	-47985.6		3	6	378884	-615925		34952.9	-15370.4	19.323	11.93
									0.0225759	-0.0503301	0.0539206		0.0174315	-0.0862407	0.109254			5.08	5.847	5	4	6.907	6.98		3.92818e+07	8.27135e+07	19042.3	-16532.9		44330.5	47296.4	19.323	11.93		5.72	5.538	5	10
									-0.00794759	-0.0539658	0.0688941		0.0177115	-0.0852444	0.0845396			1	9	-9.5	24.73	4.0047e+06	-8.29542e+06		4	7	-13136.5	23684.7		5	6	5	10		6	10	2	6
									-0.0214453	-0.0408815	0.0488099		0.0729729	-0.113949	0.107582			4.53	0.468	9	2	1	8		2	8	6	10		7.989	6.077	2	6		9	3.001	109990	20606.4
									0.00432893	-0.0368273	0.0337283		-0.0888826	-0.0705918	0.0723435			7.98	-0.577	8	3	2.528	7.91		6327.89	-105131	5	2		4.658	10.108	109990	20606.4		5.54	8.455	9.001	2
									0.0368145	-0.0310052	0.0357163		-0.152702	-0.0830671	0.0986113			9	4	9	9	1	6		-35750.2	279579	5	2		6	9	9.001	2		-100161	-176293	1.354	9.57
									0.028064	-0.031675	0.0369189		0.0445257	-0.0904516	0.0881872			49103.6	-27353.3	-26895.4	-43716.5	3	10		7.087	3.156	1	8		6	8	1.354	9.57		-13291.4	-129811	47406.4	-10304
									-0.00440245	-0.0389413	0.0258789		-0.0506805	-0.0649751	0.0708504			140265	-145830	-98976.2	-84607.2	3.01876e+08	-1.5452e+09		-6230.37	-1789.52	1.01	6.14		8	3	47406.4	-10304		9.99	2.999	5.357	6.82
									-0.000398722	-0.0214829	0.0232968		0.0539274	-0.0453185	0.0530052			44590.3	-119037	3	2	1	5		7	9	4	2		4.996	0.995	5.357	6.82		16.27	-5.538	10	4
									0.0208946	-0.0373365	0.039419		-0.083328	-0.0818211	0.0717681			8.11	2.214	176257	-165001	6	4		8	6	6.24	6.08		10	1	10	4		6	7	5.04001e+07	2.88997e+07
									-0.00454149	-0.0353092	0.0490608		-0.0503336	-0.0683442	0.071811			357152	-453683	36622.9	-96377.1	5.645	5.94		6.034	5.991	-109104	160070		8	3	5.04001e+07	2.88997e+07		6.04	7.44	6	4
									-0.0419086	-0.0401202	0.0353139		-0.145863	-0.0873256	0.0662967			16486.1	-31228.5	4	7	1.189	7.92		1.099	4.054	162.14	-186.83		6.417	7.957	6	4		3.27	13.035	7.424	10.48
									-0.0137502	-0.0337608	0.0285515		-0.0158842	-0.0729528	0.0760531			4.01	3.242	10	6	47742.6	-21246.3		7.035	0.978	1	6		-21604.4	4223.64	7.424	10.48		-23519.7	-100560	18143.9	16213.8
									-0.0448823	-0.0431726	0.0451972		0.0730391	-0.0737444	0.0733946			41429.4	-17687.1	24055.7	11045.7	87094.8	78283.3		38663.9	-119453	83520.8	-30504.8		10	6	18143.9	16213.8		-922.1	932.232	188211	-236150
									0.0157076	-0.0310947	0.0283128		-0.0393662	-0.0790083	0.0693777			570814	567873	3	5	6	10		3	5	-393969	231593		7	3	188211	-236150		-37330.3	-35302.7	9	9
									-0.00610188	-0.0373838	0.0407827		0.00572594	-0.061671	0.0804464			1	1	4.63	6.23	10.435	8.55		8.89074e+11	-7.93263e+11	6	7		9	5	9	9		4	5	8.58917e+10	-1.30134e+11
									-0.00785442	-0.0368369	0.0358278		-0.0664144	-0.0590597	0.0524526			4	4	2	1.99	2	6		4	9	80714.4	-171854		4	4	8.58917e+10	-1.30134e+11		68617.6	15540.8	7	5
									0.0170757	-0.0335637	0.0343519		-0.0231252	-0.0710316	0.0783644			3	3	6	2	7	4		2	2	7	5		6	8	7	5		28331.6	-42533.8	56810.6	-108726
									0.0348054	-0.0439137	0.0449851		-0.0275941	-0.0812731	0.0797312			6.99	10.006	-51416.6	-47985.6	4	4		5	4	-67306.8	-35524.2		10.475	10.415	56810.6	-108726		83997.2	-100682	7.999	1
									0.00429373	-0.0516452	0.0448032		0.0356705	-0.0874602	0.0790151			8.04	8.562	19042.3	-16532.9	5	4		4394.28	6959.27	108.48	-66684.2		8	10	9	5		1	6	10.022	8.6
									0.0118562	-0.0502467	0.0384102		-0.066965	-0.090639	0.0935746			6.77	5.784	-13136.5	23684.7	46301.9	23389.6		-47925.9	3358.9	24352.8	26714.1		3	1	7.999	1		17.32	34.89	10.546	4.1
									-0.0172669	-0.0343285	0.0327948		0.0224154	-0.0666854	0.0747348			4.29	10.838	6	10	6	6		8.531	5.157	6.17	5.29		8.916	1.695	3	1		8	4	3	1
									0.022805	-0.0353597	0.0454707		0.0621901	-0.0855706	0.0717057			1.11902e+09	-4.07183e+09	5	2	2.629	10.7		10	6	5	4		0.444	5.326	1.947	2.69		164726	31154.1	1.947	2.69
									-0.0121895	-0.00873417	0.010618		-0.0122054	-0.0367317	0.0339705			6.34	5.396	5	2	29680.5	-57813.1		5	9	9	7		15.064	93076.8	2	2		5	4	2	2
									-0.0101133	-0.0131297	0.014747		-0.00785234	-0.0626775	0.0593648			5.03	6.91	6	8	-4.16706e+10	7.63027e+10		5.428	8.897	1	4		74430.8	30573.5	7	2		6	7	8	1
									0.0102026	-0.0186593	0.023992		-0.0229015	-0.10743	0.0890569			4	9	1	8	9571.37	5501.2		-11434.4	-18124.9	9311.3	-70573.8		-7881.87	-111148	8	1		4	7	10	8
									-0.0186902	-0.0381863	0.0302472		0.0432725	-0.147115	0.129774			3.94	6.366	1.01	6.14	7.605	14.13		112001	-8478.63	4.05	5.07		6	8	10	8		9	8	99384.2	-33701.3
									-0.00356348	-0.0282323	0.0295208		-0.0344636	-0.112001	0.0964907			10.42	8.184	4	2	6	5		2303.41	-49440.3	5.61	9.35		-14173.4	-62998.8	1	7		8	9	1	7
									0.00181768	-0.0343791	0.0288852		-0.0627706	-0.0827791	0.0992018			6	5	6.24	6.08	85733.8	-38390.2		6.032	-1.639	9	9		9	10	3	4		-2.88575e+06	2.85162e+06	5	8
									0.00550452	-0.0419675	0.0319659		0.0283455	-0.131726	0.107413			102784	-3265.72	-109104	160070	6	6		3	6	-35534.6	-35143.8		8	8	5	8		62688.8	-3530.57	14.661	9.22
									-0.00443383	-0.0176375	0.017379		0.00530823	-0.0718446	0.0821471			3.92818e+07	8.27135e+07	162.14	-186.83	3.431	7.55		44330.5	47296.4	34952.9	-15370.4		5.502	6.14	14.661	9.22		6.1	6.916	7	4
									-0.0183613	-0.0310792	0.0286648		-0.0909911	-0.118711	0.120199			4	7	1	6	6	6		5	6	5.72	5.54		2.404	2.05	41818	112773		11030.1	-15817	27483.2	25428.1
									-0.00529899	-0.0393935	0.0375269		-0.0797169	-0.123329	0.133741			2	8	83520.8	-30504.8	3.051	3.85		7.514	5.925	-38574.1	-34109.8		-20984.7	54666.4	7	4		3	2	139.307	-47663.4
									0.00403568	-0.0333491	0.0331309		-0.12478	-0.0892654	0.0808055			6327.89	-105131	-393969	231593	378884	-615925		7.989	6.077	6	10		9.403	6.148	27483.2	25428.1		3.9	9.176	-36935.9	-43833.2
									0.000839906	-0.0198226	0.0152988		-0.038397	-0.0832419	0.100188			-35750.2	279579	6	7	19.323	11.93		4.658	10.108	9	3		9.573	10.415	139.307	-47663.4		1.24	6.754	17517.2	103716
									-0.014218	-0.0254575	0.0256111		-0.0767947	-0.155297	0.110804			8	1	80714.4	-171854	5	10		6	9	5.54	8.45		1	7	-36935.9	-43833.2		-296.16	2539.19	66153.5	-12683.3
									-0.0183585	-0.0343003	0.0257794		-0.0103644	-0.116535	0.113051			7.09	3.156	7	5	6	6		6	8	-100161	-176293		3	4	17517.2	103716		22436.6	-87675.4	8.503	2.11
									0.0338531	-0.0257715	0.0306956		-0.0633931	-0.137492	0.136745			-6230.37	-1789.52	-67306.8	-35524.2	2	6		8	3	-13291.4	-129811		1	10	66153.5	-12683.3		6.01	1.117	8.976	22.92
									0.0185758	-0.0312932	0.0250593		-0.0437105	-0.0821801	0.103089			7	9	108.48	-66684.2	109990	20606.4		4.996	0.995	9.99	3		22510.4	-67078.7	8.976	22.92		5.15	3.759	6	1
									-0.0019181	-0.023184	0.0190868		-0.0342684	-0.0642932	0.0730126			8	6	24352.8	26714.1	9.001	2		10	1	16.27	-5.54		6	4	6	1		4.48	19.835	7031.48	30542.2
									-0.0317885	-0.02876	0.0297232		-0.0301787	-0.111139	0.121719			6.03	5.991	6.17	5.29	1.354	9.57		8	3	6	7		3.577	4.956	7031.48	30542.2		3	7	6	6
									0.00400698	-0.0390232	0.0258021		-0.0287198	-0.117535	0.14321			1.1	4.054	5	4	47406.4	-10304		6.417	7.957	6.04	7.44		137798	34654.9	4.999	4		167227	-262097	-20129.3	-68258.7
									0.0148868	-0.0323991	0.0300886		-0.0401739	-0.124619	0.108143			7.04	0.978	9	7	5.357	6.82		-21604.4	4223.64	3.27	13.04		-679.339	1983.85	-20129.3	-68258.7		8	8	5.504	9.13
									0.0201189	-0.0203634	0.0187028		0.0143412	-0.034606	0.0474848			38663.9	-119453	1	4	29204.3	-41767.9		10	6	-23519.7	-100560		12.057	3.752	5.504	9.13		6.7	5.084	44.917	-6.81
									0.0460738	-0.0323564	0.0308158		-0.210478	-0.0821349	0.133794			3	5	9311.3	-70573.8	10	4		7	3	-922.1	932.23		-2.191	6.416	44.917	-6.81		4	6	3.95	1.07
									-0.0447269	-0.0368979	0.0403361		0.0399104	-0.071079	0.0664874			8.89074e+11	-7.93263e+11	4.05	5.07	5.04001e+07	2.88997e+07		6.312	6.036	3	3		-121405	-3071.75	3.95	1.07		4	10	-22067.6	-19623.1
									0.0117657	-0.0383946	0.0343082		0.0736486	-0.086781	0.100901			4	9	5.61	9.35	6	4		9	5	-37330.3	-35302.7		11.686	11.814	17778.5	-4899.62		6	7	6	3
									0.0145279	-0.0287561	0.0377318		-0.0674326	-0.0658697	0.0793948			2	2	9	9	7.424	10.48		4	4	4	5		9	7	0.359	6.55		-6073.09	-21194	17778.5	-4899.62
									0.000292301	-0.0347765	0.0304055		-0.0625404	-0.0964039	0.0720847			5	4	-35534.6	-35143.8	18143.9	16213.8		6	8	68617.6	15540.8		2.255	11.245	-16804.1	-39882.4		5	4	0.359	6.55
									0.0448726	-0.0328549	0.0261941		-0.0372766	-0.0879804	0.0775372			4394.28	6959.27	34952.9	-15370.4	188211	-236150		10.475	10.415	28331.6	-42533.8		8.054	5.071	7	9		-41358	134.306	-16804.1	-39882.4
									0.0182586	-0.0380843	0.0327696		-0.0891389	-0.0881092	0.0702049			3	8	5.72	5.54	9	9		3	1	83997.2	-100682		1.893	9.063	12947.7	-22798.8		1	2.999	7	9
									-0.00940649	-0.0351054	0.0347549		0.00392112	-0.089037	0.079334			-47925.9	3358.9	-38574.1	-34109.8	8.58917e+10	-1.30134e+11		8.916	1.695	8	4		9	1	9	4		-18616	-25637.6	12947.7	-22798.8
									-0.0119843	-0.0328533	0.0281462		-0.0191231	-0.0710652	0.0716244			8.53	5.157	6	10	7	5		0.444	5.326	164726	31154.1		6.946	1.258	10.011	4.01		5	5	10.011	4.01
									0.018551	-0.0241879	0.0216856		-0.0665782	-0.0438546	0.0422661			10	6	9	3	-96.868	-21727.2		15.064	93076.8	5	4		17399.5	-40126.5	2.94	1.03		3.29	5.694	2.94	1.03
									-0.00282586	-0.0140339	0.015198		-0.0369358	-0.0397293	0.0294279			5	9	5.54	8.45	56810.6	-108726		-7881.87	-111148	6	7		-1726.5	-19837.5	0.322	2.63		-30617.1	-20331.1	0.322	2.63
									-0.0035935	-0.0200903	0.0157586		-0.00547209	-0.0552727	0.0443282			5.43	8.897	-100161	-176293	9	5		6	8	4	7		15.823	12.406	34497.2	-24802.4		4	7	34497.2	-24802.4
									-0.00767061	-0.0241347	0.0228474		-0.00902991	-0.0595845	0.0637421			-11434.4	-18124.9	-13291.4	-129811	7.999	1		-14173.4	-62998.8	8	9		5	8	6	5		5	0.999	6	5
									0.00569362	-0.0353828	0.0370155		0.0100229	-0.0871675	0.0746084			112001	-8478.63	9.99	3	10.022	8.6		8	8	-2.88575e+06	2.85162e+06		4	9	5	6		6.02	1.913	5	6
									0.0401269	-0.0507669	0.0313519		-0.0617076	-0.0722481	0.0845952			2303.41	-49440.3	3.3	15.75	10.546	4.1		5.502	6.14	62688.8	-3530.57		6.342	-1.065	5	8		-49201.1	13046.6	5	8
									0.0220055	-0.0260459	0.0332655		-0.0627402	-0.0648714	0.0565491			6.03	-1.639	16.27	-5.54	8	4		-20984.7	54666.4	6.1	6.92		9	7	144478	40226.4		4.41	3.275	144478	40226.4
									0.00858324	-0.0413964	0.0386536		-0.0882095	-0.0837291	0.0765274			3	6	6	7	3	1		9.403	6.148	11030.1	-15817		12.6	-17.937	39783.2	-84037.4		30188.4	9336.39	6	9
									0.0312944	-0.0366721	0.0342015		-0.0715734	-0.0705607	0.0925173			44330.5	47296.4	6.04	7.44	5.1	12.84		9.573	10.415	3	2		4	6	6	9		9.38	9.776	7.205	1.8
									0.0267659	-0.0306795	0.039311		-0.104166	-0.0657205	0.0499685			5	6	3.27	13.04	1.947	2.69		1	7	3.9	9.18		-25668.9	-27392.7	7.205	1.8		7.05	3.115	5	10
									-0.0250489	-0.0341506	0.0379833		-0.013317	-0.0630721	0.0867558			7.51	5.925	-23519.7	-100560	2	2		3	4	1.24	6.75		129754	176427	5	10		9.64	4.114	4.001	6
									-0.0135929	-0.037721	0.0347745		-0.0458792	-0.0773426	0.0863118			7.99	6.077	-922.1	932.23	7	2		1	10	-296.16	2539.19		7.995	8.951	4.001	6		307719	105001	1.231	8.78
									0.00333253	-0.0124051	0.013928		-0.0175475	-0.0455616	0.0346029			4.66	10.108	3	3	8	1		22510.4	-67078.7	6.01	1.12		3	10	1.231	8.78		7	5	10.138	6.21
									-0.044478	-0.0314389	0.0399898		-0.0251113	-0.0515028	0.0621997			6	9	-37330.3	-35302.7	10	8		9332.8	-21546.3	9	2		1	3	10.138	6.21		-27697	-7248.4	160637	-285359
									0.0163143	-0.0382417	0.0359797		0.0176543	-0.0715647	0.0875689			6	8	4	5	99384.2	-33701.3		6	4	5.15	3.76		3.967	7.151	160637	-285359		30703.2	6448.96	5.033	8.92
									0.0290212	-0.0347565	0.0372872		-0.0683463	-0.0995349	0.0709297			8	3	68617.6	15540.8	1	7		3	7	83830.2	-59115.1		10	7	5.033	8.92		10	8	6	9
									-0.0218884	-0.0453642	0.0437711		0.0298648	-0.0741377	0.0906978			5	0.995	28331.6	-42533.8	3	4		3.577	4.956	4.48	19.84		8	5	6	9		-88095.1	350636	27057.9	-62412
									0.020889	-0.0348631	0.0426791		-0.0128347	-0.0919004	0.0765846			10	1	83997.2	-100682	5	8		-679.339	1983.85	167227	-262096		10	5	27057.9	-62412		3	9.997	10.393	3
									-0.0165514	-0.040216	0.0408633		-0.0148719	-0.0578217	0.0588715			8	3	1	6	14.661	9.22		12.057	3.752	8	8		9	3	10.393	3		8	2	2.01	5
									-0.00582145	-0.0447884	0.0457846		-0.101054	-0.0765727	0.0773181			6.42	7.957	17.32	34.89	41818	112773		-2.191	6.416	6.7	5.08		5.875	10.34	2.01	5		-49913.4	-51070.9	7.001	8
									0.030902	-0.0384033	0.0358601		0.0372617	-0.0743918	0.069108			-21604.4	4223.64	8	4	7	4		-121405	-3071.75	4	6		7	2	7.001	8		625730	-917433	6	9
									0.0142318	-0.042714	0.0538447		-0.0370421	-0.0865827	0.0847165			10	6	164726	31154.1	27483.2	25428.1		-12543.1	7496.21	7.25	4.89		21290.9	-76203.9	6	9		-6878.32	50224.2	2	9
									-0.0072038	-0.0539371	0.0473924		-0.110382	-0.0699061	0.0780929			7	3	5	4	139.307	-47663.4		11.686	11.814	-6073.09	-21194		2	10	2	9		10	7	10	8
									0.00443542	-0.0258889	0.0287316		-0.0198895	-0.0509986	0.0581614			6.31	6.036	6	7	-36935.9	-43833.2		9	7	5	4		5516.96	-25573.7	10	8		48604.5	-59633.2	122154	-17552.5
									0.00162251	-0.0320147	0.0373598		-0.00753989	-0.0502241	0.083424			9	5	4	7	17517.2	103716		2.255	11.245	-41358	134.31		7.785	7.993	122154	-17552.5		7	10	6	4
									0.00906865	-0.0422048	0.0419333		-0.0487789	-0.0685116	0.0676827			4	4	9	8	66153.5	-12683.3		8.054	5.071	1	3		5	6	6	4		5.77	2.512	9	7
									0.0224296	-0.0473221	0.0479868		-0.0814151	-0.0927307	0.101771			6	8	8	9	8.503	2.11		1.893	9.063	-18616	-25637.6		8	7	9	7		8	8	1	5
									0.0204509	-0.0399408	0.0293139		-0.0275943	-0.056726	0.0608778			10.48	10.415	-2.88575e+06	2.85162e+06	8.976	22.92		6.946	1.258	5	5		7	10	1	5		5	5	26673.2	-12502.4
									-0.0210133	-0.0301127	0.0354002		-0.0137038	-0.0762575	0.071635			8	10	62688.8	-3530.57	37143.8	77445.2		17399.5	-40126.5	3.29	5.69		8	2	26673.2	-12502.4		169499	-38117.7	5.459	12.65
									-0.00241027	-0.0473618	0.0323761		0.00288339	-0.0823644	0.0589458			3	1	6.1	6.92	6	1		-1726.5	-19837.5	-30617.1	-20331.1		1.999	4.999	5.459	12.65		5	10	10	5
									-0.0414965	-0.033068	0.0423859		0.0199996	-0.0820674	0.0741569			8.92	1.695	11030.1	-15817	7	5		15.823	12.406	4	7		59086.2	-93131.6	10	5		9	7	10	6
									-0.015594	-0.0381701	0.0364858		-0.0445271	-0.0610954	0.0942641			0.44	5.326	3	2	7031.48	30542.2		5	8	5	1		83170.5	-152167	10	6		-2914.27	-11111.4	-545.81	-10609.5
									-0.0102889	-0.0346535	0.038009		-0.0290027	-0.0807991	0.0792565			2	3	3.9	9.18	6	6		4	9	6.02	1.91		4	4	-545.81	-10609.5		3.85	4.906	6.944	6.25
									-0.00745981	-0.0385567	0.0343537		0.0256758	-0.0619381	0.0753596			15.06	93076.8	1.24	6.75	4.999	4		-20110.1	-34164.7	4	6		5	6	6.944	6.25		1.49712e+11	-4.32865e+11	-63200.1	33561.8
									0.0259435	-0.0401826	0.0367241		-0.102124	-0.0674638	0.0626141			74430.8	30573.5	-296.16	2539.19	-20129.3	-68258.7		3	5	7	8		3.406	2.45	-63200.1	33561.8		6	5	1	7
									0.00939738	-0.0269378	0.0255795		-0.0302112	-0.0309116	0.0361677			-7881.86	-111148	22436.6	-87675.4	5.504	9.13		6.342	-1.065	-49201.1	13046.6		2.196	2	1	7		11.63	5.537	10	3
									0.00335591	-0.0563507	0.0731021		0.0302006	-0.109677	0.0896673			6	8	6.01	1.12	44.917	-6.81		9	7	4.41	3.28		7	9	10	3		25649.5	10950.2	3248.78	-5993.64
									0.0224535	-0.0589005	0.0628203		-0.0101991	-0.103722	0.0980146			-14173.4	-62998.8	9	2	3.95	1.07		4	6	30188.4	9336.39		7.993	9.017	3248.78	-5993.64		4.53	-1.527	-1.3611e+06	1.973e+06
									0.0470919	-0.0407372	0.0728964		-0.0403942	-0.0983846	0.071017			9	10	5.15	3.76	-22067.6	-19623.1		-25668.9	-27392.7	9.38	9.78		3.073	5.769	-1.3611e+06	1.973e+06		30069.8	-37402.5	7	6
									-0.0181681	-0.0621489	0.0691796		-0.0139708	-0.0746497	0.0797417			8	8	83830.2	-59115.1	6	3		129754	176427	7.05	3.11		5.93752e+06	-4.55574e+06	7	6		6	5	8	6
									0.080009	-0.0464515	0.0584041		-0.118721	-0.138031	0.0901801			5.5	6.14	4.48	19.84	10	6		7.995	8.951	9.64	4.11		105316	-26959.8	8	6		60808.4	9699.46	4.247	4.6
									-0.00690501	-0.0688417	0.0421374		-0.00946891	-0.0822161	0.0719403			-1.8122e+09	4.51409e+07	3	7	7	1		3	10	307719	105001		4	3	4.247	4.6		-0.65	1.942	0.729	9.7
									0.0324009	-0.0502069	0.0601305		-0.111228	-0.0760007	0.0833452			10	2.998	-78598.3	-79609.4	17778.5	-4899.62		1	3	7	5		32918	88411.2	0.729	9.7		10	7	1.001	6
									0.064757	-0.0741614	0.0636256		-0.112843	-0.114577	0.100687			2.4	2.05	167227	-262096	0.359	6.55		3.967	7.151	-27697	-7248.4		1	10	1.001	6		4.74	6.056	4	3
									-0.00766193	-0.0636962	0.052594		-0.021719	-0.0918523	0.0987249			-20984.7	54666.4	8	8	-16804.1	-39882.4		10	7	30703.2	6448.96		2.91197e+10	-5.94585e+09	4	3		2	9	4	6
									-0.0068335	-0.0374645	0.0514489		-0.00576475	-0.0594691	0.068133			9.4	6.148	6.7	5.08	7	9		8	5	10	8		5	4	4	6		-11735.7	-41709.9	-13388.8	-1114.4
									0.0300485	-0.0626838	0.0588238		-0.0334162	-0.081182	0.0896768			9.57	10.415	4	6	12947.7	-22798.8		10	5	-88095.1	350636		-2.03781e+12	1.79405e+11	-13388.8	-1114.4		8	5	8.002	9
									0.00123856	-0.0490381	0.0632451		-0.0184094	-0.0793123	0.0733944			1	7	4	10	67027.5	-29800.5		9	3	3	10		5	3	8.002	9		3	3	10.854	5.42
									0.0429837	-0.0616771	0.0620929		-0.105635	-0.0927209	0.0852651			3	4	6	7	9	4		5.875	10.34	8	2		3	4	10.854	5.42		6	5	1.4	2.11
									0.0472511	-0.05327	0.0556264		-0.0952602	-0.0740821	0.0939573			1	10	7.25	4.89	10	7		3.005	7.005	-51277.7	-11801.4		2.069	3.713	14.224	10.21		10	3	58364.2	-4087.36
									0.0251541	-0.0618926	0.0779201		-0.0331578	-0.115966	0.106482			22510.4	-67078.7	-6073.09	-21194	10.011	4.01		7	2	-49913.4	-51070.9		6	2	1.4	2.11		20.36	-1.406	8.45033e+10	-5.63723e+10
									0.0293091	-0.0544413	0.0515074		-0.0167545	-0.0817721	0.105262			9332.8	-21546.3	5	4	2.94	1.03		21290.9	-76203.9	625730	-917433		5	2	58364.2	-4087.36		7	3	-10529	-6039.68
									-0.0204173	-0.0608943	0.0612038		-0.0174147	-0.0989819	0.102135			6	4	-41358	134.31	0.322	2.63		2	10	-6878.32	50224.2		7	5	8.45033e+10	-5.63723e+10		3.71	5.979	5	7
									0.0127222	-0.0526249	0.0553664		-0.0420081	-0.097427	0.0947694			3	7	1	3	34497.2	-24802.4		1876.92	196688	69539	-32572		6.948	8.075	-10529	-6039.68		315131	-522375	9	9
									0.0361643	-0.0603575	0.0551528		-0.0976314	-0.097505	0.0867571			3.58	4.956	-18616	-25637.6	5	6		5516.96	-25573.7	10	7		5	7	5	7		6	6	139786	-1.12916e+06
									0.00136048	-0.0568826	0.0419288		0.0193581	-0.0692269	0.0496075			137798	34654.9	5	5	6	5		7.785	7.993	48604.5	-59633.1		15.332	-1.021	9	9		5	5	-1.105	0.86
									0.0129644	-0.023058	0.030106		-0.0313029	-0.0480793	0.0493107			0.35	9.365	3.29	5.69	5	6		5	6	7	10		6	6	139786	-1.12916e+06		1	5	2.67	3.54
									-0.0218702	-0.0529507	0.047949		-0.108456	-0.115199	0.131828			-679.34	1983.85	-30617.1	-20331.1	5	8		8	7	5.77	2.51		4	5	-1.105	0.86		6	8	6	7
									-0.00747516	-0.0327993	0.0287255		-0.138228	-0.0957602	0.0943009			12.06	3.752	6.57	3.81	144478	40226.4		-40094.4	-40910.6	6.95	1.04		7	8	2.67	3.54		3	1	1	8
									0.0299143	-0.0455078	0.0566303		-0.085434	-0.119203	0.115981			-2.19	6.416	4	7	39783.2	-84037.4		7	10	8	8		-28185.5	-35205.3	6	7		2	3	4	5
									-0.0436868	-0.0317096	0.0317208		-0.0705392	-0.0931672	0.0930841			-121405	-3071.75	5	1	6	9		8	2	5	5		1	7	1	8		2	7	2	9
									0.0171793	-0.031503	0.0326631		0.0105889	-0.0744182	0.0761332			-12543.1	7496.21	6.02	1.91	7.205	1.8		1.999	4.999	169499	-38117.7		3.47	6.391	4	5		1	6	7	4
									0.0287553	-0.0443122	0.0513626		-0.113316	-0.091533	0.0998496			11.69	11.814	4	6	5	10		59086.2	-93131.6	5	10		148953	-156425	2	9		2	9	10	7
									-0.00660689	-0.0394868	0.0457303		0.0162851	-0.1027	0.0970165			9	7	7	8	4.001	6		83170.5	-152167	9	7		122252	-80145.3	7	4		-14338.9	10986.4	2.86	6.54
									0.0132968	-0.0475935	0.0359616		-0.0575648	-0.120852	0.118913			19211.4	-96672.6	-73928.7	211561	13134.4	-23738.9		4	4	-2914.27	-11111.4		3	7	10	7		7	2	-87668.8	18178
									-0.0108893	-0.0439871	0.0469893		-0.0457414	-0.120432	0.160303			2.26	11.245	-49201.1	13046.6	1.231	8.78		5	6	3.85	4.91		5	8	2.86	6.54		7	7	8.829	2.12
									0.0183082	-0.0387692	0.0493749		-0.0733198	-0.0497105	0.0656685			8.05	5.071	4.41	3.28	10.138	6.21		3.406	2.45	1.49712e+11	-4.32865e+11		6	5	-87668.8	18178		3	4	9778.44	-24729.9
									-0.0140689	-0.0345371	0.0348551		-0.00705588	-0.0854657	0.0689395			1.89	9.063	30188.4	9336.39	475407	-516829		2.196	2	6	5		116642	-55030.8	8.829	2.12		9	4	2	7
									0.0662134	-0.061109	0.0694676		0.0225583	-0.11455	0.113637			9	1	9.38	9.78	160637	-285359		7	9	11.63	5.54		12580.5	-10115.4	9778.44	-24729.9		5.80965e+06	-2.91754e+06	5	3
									0.0120027	-0.0430608	0.0416789		-0.0106533	-0.0667922	0.0643459			6.95	1.258	7.05	3.11	37160.1	-29940.5		7.993	9.017	25649.5	10950.2		3	5	2	7		140101	-42061.3	3	8
									0.0289565	-0.0550288	0.0599767		-0.0879001	-0.0663838	0.0879927			17399.5	-40126.5	9.64	4.11	5.033	8.92		3.073	5.769	4.53	-1.53		1.44997e+11	-2.55174e+11	5	3		6	1	20446.7	-52389.1
									-0.0596285	-0.0517799	0.0524523		-0.018674	-0.151964	0.156727			-1726.5	-19837.5	307719	105001	6	9		5.93752e+06	-4.55574e+06	30069.8	-37402.5		79532.1	-193312	44104.1	-64474.4		23567.2	26566.3	-13846.4	91792.9
									0.0113434	-0.01684	0.016113		-0.0156793	-0.0343418	0.0312783			15.82	12.406	7	5	27057.9	-62412		105316	-26959.8	6	5		7	9	3	8		5	4	6	10
									0.0106073	-0.062369	0.0338368		-0.0912767	-0.0916354	0.127966			5	8	6	5	10.393	3		54815.2	-69582.7	4	5		1	4	20446.7	-52389.1		5	10	5	3
									0.0374695	-0.0515445	0.0402838		-0.0689585	-0.103784	0.113475			4	9	-27697	-7248.4	2.01	5		4	3	60808.4	9699.46		1	3	-13846.4	91792.9		9.45	3.418	-4116.99	-72645.1
									-0.0173619	-0.0451387	0.0461997		0.0131518	-0.112031	0.101453			-20110.1	-34164.7	5	4	7.001	8		32918	88411.2	-0.65	1.94		-53342.4	-19477.2	5	4		-5171.34	-21343.1	-70325.4	-58231.6
									0.0246963	-0.0401552	0.0442187		-0.146521	-0.0900316	0.112563			3	5	30703.2	6448.96	6	9		1	10	10	7		9.788	7.827	6	10		93985.2	-116866	-1.228	-5.62
									0.00836706	-0.0370609	0.034331		-0.0619334	-0.087242	0.0861755			6.34	-1.065	10	8	2	9		2.91197e+10	-5.94585e+09	4.74	6.06		9	8	5	3		3	3	9.83	11.82
									0.0667835	-0.0612477	0.0557924		-0.166237	-0.130804	0.134896			9	7	-88095.1	350636	10	8		5	4	2	9		5	9	-4116.99	-72645.1		55565.2	-16162.7	5	6
									0.0500266	-0.0552372	0.0528262		-0.0620357	-0.143629	0.149293			12.6	-17.937	3	10	122154	-17552.5		-6335.65	-29126.9	2	5		4	2	-70325.4	-58231.6		25013.6	-77326.8	5.999	5
									-0.0207836	-0.0331481	0.0329778		0.0250996	-0.0714726	0.0537357			4	6	8	2	6	4		-2.03781e+12	1.79405e+11	-11735.7	-41709.9		1	7	-1.228	-5.62		5.94	4.865	5	9
									-1.79727e-06	-0.0511725	0.0463089		0.0219662	-0.0888668	0.130424			-25668.9	-27392.7	-51277.7	-11801.4	9	7		5	3	8	5		87225.3	-40359.8	9.83	11.82		6	8	10	4
									0.0447852	-0.0492895	0.0622333		-0.0204207	-0.12329	0.106501			129754	176427	-49913.4	-51070.9	1	5		3	4	3	3		5	9	6	6		6.04	10.097	5.659	1.51
									0.0496254	-0.0551319	0.0382689		-0.133147	-0.0974385	0.114154			8	8.951	7.05	8.22	26673.2	-12502.4		6	2	6	5		-94581.1	107387	5	6		22861.4	-42810.3	5.123	4.17
									0.000398599	-0.0548775	0.05501		-0.04312	-0.0923498	0.108748			3	10	625730	-917433	5.459	12.65		5	2	10	3		6.736	2.296	5.999	5		7	9	6826547001346	-1.17802e+13
									0.00279018	-0.0400856	0.0668719		-0.0258804	-0.125856	0.116633			1	3	-6878.32	50224.2	10	5		7	5	20.36	-1.41		35785.2	5809.22	5	9		2	7	4.553	3.99
									0.0479	-0.0649418	0.0500369		-0.132494	-0.104096	0.131086			3.97	7.151	69539	-32572	10	6		6.948	8.075	7	3		4	6	10	4		5.21	6.439	7.999	7
									0.020403	-0.0456553	0.0492405		-0.131777	-0.10193	0.0917703			10	7	10	7	-545.81	-10609.5		5	7	3.71	5.98		3	1	5	6		178132	-69360.4	3	5
									0.0163451	-0.05425	0.0618826		-0.0933562	-0.111977	0.115883			8	5	48604.5	-59633.1	6.944	6.25		15.332	-1.021	315131	-522375		0.9	4.977	5.659	1.51		33492.6	-99367.1	1.2381e+12	-1.96912e+12
									0.00584349	-0.0582573	0.0553453		-0.127949	-0.103411	0.116663			10	5	5.01	5.03	-63200.1	33561.8		6	6	6	6		1.013	7.996	4	3		-323886	-4.75328e+06	8	7
									0.0491089	-0.0581401	0.0540668		-0.0732538	-0.130205	0.145027			9	3	688.29	-68614.8	1	7		4	5	5	5		10.038	7.86	5.123	4.17		3	5	10	3
									0.0225593	-0.0541233	0.0627822		-0.0765126	-0.0853982	0.0851942			5.88	10.34	7	10	10	3		7	8	1	5		1	2	6826547001346	-1.17802e+13		5	6	4	1
									0.0105219	-0.0335931	0.0362218		-0.051086	-0.0613082	0.0745092			3.01	7.005	5.77	2.51	3248.78	-5993.64		-28185.5	-35205.3	6	8		-27112.1	-43424.7	4.553	3.99		6	1	4319.77	12108.4
									-0.00938902	-0.0380658	0.03325		-0.104145	-0.0809349	0.0695052			7	2	7	2	-1.3611e+06	1.973e+06		1	7	3	1		2	2	7.999	7		10	7	10	4
									-0.0218244	-0.0323284	0.0361864		-0.154774	-0.0836315	0.069075			21290.9	-76203.9	6.95	1.04	7	6		3.47	6.391	2	3		2.918	10.248	3	5		1	6	10.443	5.45
									0.0103928	-0.0304415	0.0287895		-0.0524193	-0.0798037	0.0832333			2	10	8	8	8	6		148953	-156425	2	7		301038	-87262.7	1.2381e+12	-1.96912e+12		6.04	7.251	282921	-340622
									-0.0317833	-0.0383137	0.0388606		-0.0414372	-0.0959843	0.0809758			1876.92	196688	5	5	4	2		122252	-80145.3	1	6		3.851	0.776	8	7		9	2	6.923	5.05
									-0.0447421	-0.0446266	0.0353202		-0.109932	-0.0848325	0.105372			5516.96	-25573.7	169499	-38117.7	5	6		3	7	2	9		8101.63	-105327	1	3		6	6	7.686	6.55
									0.00259343	-0.035019	0.0271633		-0.020601	-0.0643933	0.0580063			7.79	7.993	5	10	4.247	4.6		5	8	-14338.9	10986.4		7.147	0.271	10	3		9	9	10	5
									-0.0913508	-0.0610535	0.047463		-0.294035	-0.127195	0.147212			5	6	9	7	0.729	9.7		6	5	7	2		3	4	4	1		3	4	-120554	101109
									-0.0244883	-0.0291366	0.027839		-0.00915138	-0.0688436	0.0728644			8	7	-2914.27	-11111.4	1.001	6		116642	-55030.8	7	7		149005	-221217	8	7		-7289.95	18890.5	4	5
									-0.00325407	-0.0310679	0.0318406		-0.0291526	-0.0649699	0.06387			-40094.4	-40910.6	3.85	4.91	4	3		12580.5	-10115.4	3	4		-6160.34	3028.92	4.926	4.49		2	8	0.722	1.67
									-0.0557279	-0.0491997	0.0415996		-0.118065	-0.114648	0.116507			7	10	1.49712e+11	-4.32865e+11	4	6		3	5	9	4		6	9	4319.77	12108.4		6.05	7.548	4	6
									0.0107307	-0.0246643	0.0191669		-0.00508121	-0.0509144	0.0473762			8	2	6	5	-13388.8	-1114.4		1.44997e+11	-2.55174e+11	5.80965e+06	-2.91754e+06		10	10	10	4		-144283	152499	-408193	-134881
									-0.00960406	-0.0415103	0.0406492		-0.0364684	-0.111784	0.0929288			2	4.999	11.63	5.54	8.002	9		-5740.03	-9946.6	8	4		5	2	-17864.4	-14870.1		2.2	8.761	4	5
									0.0219865	-0.0485408	0.0536478		-0.107592	-0.0985348	0.108472			59086.2	-93131.6	25649.5	10950.2	10.854	5.42		7	9	140101	-42061.3		2.805	1.163	10.443	5.45		4.96	6.998	4.167	3.95
									-0.00489724	-0.0575911	0.0664808		-0.0974498	-0.0891661	0.104908			83170.5	-152167	4.53	-1.53	14.224	10.21		1	4	6	1		8	2	282921	-340622		1	8	6	4
									-0.0468982	-0.0264857	0.0379671		-0.14081	-0.0762196	0.071685			4	4	30069.8	-37402.5	1.4	2.11		1	3	23567.2	26566.3		9	4	6.923	5.05		8	5	3.282	8.07
									-0.0108582	-0.024803	0.0265261		-0.0044044	-0.0536504	0.0598144			5	6	6	5	58364.2	-4087.36		3.983	6.965	200739	-72893.2		4	10	7.686	6.55		116645	40584.3	3.338	0.39
									0.000814644	-0.0498146	0.0409916		-0.103696	-0.110901	0.117031			3.41	2.45	4	5	8.45033e+10	-5.63723e+10		9.788	7.827	5	4		1.81631e+08	-2.68342e+08	10	5		10.4	-0.337	1198.94	290.03
									-0.0624943	-0.055619	0.0613616		-0.171948	-0.142939	0.0997169			2.2	2	60808.4	9699.46	-10529	-6039.68		9	8	5	10		6	6	2.698	3.38		6	10	85348.4	9103.61
									0.0238789	-0.051668	0.0476748		0.0164615	-0.101273	0.120885			7	9	-0.65	1.94	5	7		5	9	9.45	3.42		3	4	-120554	101109		4	6	8	10
									-0.0145642	-0.0352506	0.0448429		-0.103952	-0.0942873	0.0773454			7.99	9.017	10	7	9	9		4	2	-5171.34	-21343.1		3	4	4	5		3	6	3	6
									0.00480915	-0.0452126	0.0466742		-0.0416815	-0.0886912	0.109507			3.07	5.769	4.74	6.06	139786	-1.12916e+06		1	7	93985.2	-116866		3.003	10.011	0.722	1.67		-5.02507e+11	1.12153e+11	32861.5	80316.7
									-0.0499548	-0.0393915	0.0386316		-0.136561	-0.0949158	0.093432			5.93752e+06	-4.55574e+06	2	9	-1.105	0.86		87225.3	-40359.8	3	3		4.01	-1.567	-408193	-134881		3	5	-4.12	16.33
									0.0318222	-0.0479197	0.0555871		0.0530556	-0.123607	0.0840453			105316	-26959.8	2	5	2.67	3.54		-94581.1	107387	55565.2	-16162.7		5	4	4	5		-0.29	3.679	7	8
									-0.0113377	-0.0398712	0.0374328		-0.104869	-0.0850935	0.0777941			54815.2	-69582.7	-11735.7	-41709.9	6	7		6.736	2.296	25013.6	-77326.8		14438.9	86687.8	4.167	3.95		-13809.4	-56604.6	3.34837e+12	-5.11221e+12
									-0.0181172	-0.0395958	0.0381268		-0.0457669	-0.0760365	0.0968386			4	3	8	5	5	5		35785.2	5809.22	5.94	4.86		4	1	6	4		10.07	5.012	5	6
									-0.00689249	-0.0248854	0.0251809		-0.0510306	-0.0510327	0.0599704			32918	88411.2	3	3	2.907	2.09		4	6	6	8		-2193.62	-37181.5	3.282	8.07		5.87	10.435	5.001	6
									-0.0107533	-0.0387992	0.0461046		-0.0695277	-0.0737049	0.108914			6	8	6	5	1	8		0.9	4.977	6.04	10.1		4	1.999	3.338	0.39		9	9	5.925	1.99
									0.00440276	-0.0309656	0.0251741		-0.0438465	-0.0628938	0.0537049			1	10	10	3	4	5		10.038	7.86	22861.4	-42810.3		-64351.8	-2909.8	1198.94	290.03		6.11	3.363	2	5
									0.0106634	-0.0242267	0.0246875		-0.0566819	-0.0662238	0.0689233			2.91197e+10	-5.94585e+09	20.36	-1.41	2	9		1	2	7	9		7	5	85348.4	9103.61		5	7	5	6
									0.0201086	-0.0340965	0.0312294		-0.0211779	-0.0671392	0.0627125			5	4	7	3	7	4		-27112.1	-43424.7	2	7		0.881	7.711	8	10		1.97	6.977	23.812	-6.98
									-0.00541557	-0.0249836	0.0214079		-0.0159928	-0.0465818	0.0543004			-6335.65	-29126.9	3.71	5.98	10	7		2	2	5.21	6.44		0.985	7.56	3	6		4	5.002	658092	-100216
									0.0614105	-0.0471186	0.0402514		-0.0597497	-0.111545	0.110324			-2.03781e+12	1.79405e+11	315131	-522375	2.86	6.54		2.918	10.248	178132	-69360.4		12.512	15.02	-4.12	16.33		58923.6	22786.2	-7.56613e+09	-8.08252e+08
									-0.0221231	-0.0358886	0.0270737		-0.080156	-0.0608592	0.0779694			5	3	6	6	-87668.8	18178		301038	-87262.7	33492.6	-99367.1		7	4	7	8		7	10	0.069	7.27
									0.0188771	-0.0606076	0.0511796		-0.0028676	-0.0931304	0.0878653			3	4	5	5	8.829	2.12		3.851	0.776	-323886	-4.75328e+06		6.091	10.173	-14953.4	-60770.2		-101262	195485	6.98	10.17
									-0.0233525	-0.0416201	0.0377436		-0.0363183	-0.0945155	0.126933			2.07	3.713	1	5	9778.44	-24729.9		7.147	0.271	3	5		1	2	3.34837e+12	-5.11221e+12		-321.52	-50403.9	7.965	10.06
									0.00253289	-0.0485282	0.0578803		-0.0410357	-0.0961168	0.106051			6	2	22158.7	11352.3	2	7		3	4	5	6		8	4	5	6		268215	-306280	8	5
									0.00103572	-0.0349638	0.0393569		-0.0220768	-0.087166	0.0840783			5	2	6	8	5	3		6	9	6	1		5	7	5.001	6		6	3	2.569	8.44
									-0.0462212	-0.0810033	0.0477086		-0.11475	-0.118847	0.134806			7	5	3	1	44104.1	-64474.4		10	10	10	7		5	6	5.925	1.99		10	6	18894.3	38944.4
									-0.0274059	-0.0371215	0.0458172		-0.119363	-0.0832557	0.108919			6.95	8.075	2	3	3	8		2.805	1.163	1	6		10	6	2	5		135750	-30424.8	11.672	10.43
									0.0120387	-0.0312323	0.0432323		-0.0751407	-0.0800532	0.0717581			5	7	2	7	20446.7	-52389.1		8	2	6.04	7.25		5	5	5	6		-965.39	-71382.9	22678.5	-10286.9
									-0.0339692	-0.0266068	0.0359395		-0.0759615	-0.0482457	0.0579283			15.33	-1.021	1	6	-13846.4	91792.9		9	4	9	2		4	4	23.812	-6.98		18857.5	81230.8	2	6
									-0.0128679	-0.0376392	0.0493955		0.00978151	-0.108785	0.104168			6	6	2	9	5	4		4	10	6	6		1	4	658092	-100216		-7150.25	48680.8	5	10
									-0.00777035	-0.0352749	0.0323671		-0.0306607	-0.0822524	0.098681			4	5	-14338.9	10986.4	6	10		1.81631e+08	-2.68342e+08	9	9		9.159	10.124	-7.56613e+09	-8.08252e+08		3	8	5.346	5.42
									0.0329919	-0.055258	0.042386		0.0694042	-0.116817	0.115168			7	8	7	2	5	3		3	4	3	4		0.948	5.923	0.069	7.27		-22362.4	102.514	6	10
									-0.0235988	-0.0330394	0.0310065		-0.0843581	-0.0821403	0.0618852			-28185.5	-35205.3	7	7	-4116.99	-72645.1		3	4	-7289.95	18890.5		2.615	10.916	6.98	10.17		31766.3	7485.41	5	6
									-0.0244909	-0.0460864	0.0566284		-0.0462483	-0.0917994	0.112515			1	7	3	4	-16211.2	1613.55		3.003	10.011	2	8		6439.69	40824.5	7.965	10.06		47202.9	56105.2	2	8
									0.00669443	-0.0183968	0.0213284		-0.0200026	-0.0479103	0.0475219			3.47	6.391	9	4	-70325.4	-58231.6		5	1.002	6	4		10	6	8	5		5.97	6.055	671463	82733.9
									0.0166279	-0.0255158	0.0252584		0.0321219	-0.0412355	0.0493112			148953	-156425	5.80965e+06	-2.91754e+06	-1.228	-5.62		4.01	-1.567	-144283	152499		6.571	2.846	2.569	8.44		4	2	5	4
									0.00782803	-0.0387213	0.0342994		-0.0107751	-0.0911577	0.0695803			122252	-80145.3	8	4	9.83	11.82		5	4	2.2	8.76		3	5	18894.3	38944.4		-440483	-450230	3.448	5.68
									0.00449551	-0.040351	0.026191		-0.0252603	-0.0697568	0.0638016			3	7	140101	-42061.3	6	6		14438.9	86687.8	4.96	7		-18632	-10605.3	11.672	10.43		4	4	-1.91284e+12	-1.35844e+13
									-0.0167556	-0.0295449	0.0245196		0.000292806	-0.0561947	0.0596071			5	8	6	1	5	6		4	1	1	8		0.805	5.186	22678.5	-10286.9		-99471.5	143888	9	8
									0.123622	-0.0613434	0.0494132		0.0323062	-0.142935	0.155067			6	5	23567.2	26566.3	-60507.6	-25864.5		11.158	0.887	91684.7	-1461.89		5	5	2	6		3	4	3	1
									0.125626	-0.0591419	0.0574137		0.0022063	-0.0985585	0.102509			116642	-55030.8	200739	-72893.2	5.999	5		-2193.62	-37181.5	8	5		7.771	-6.79	5	10		-3918.13	-64432	10.486	8.59
									-0.0659455	-0.0581418	0.0653528		-0.0932008	-0.120172	0.155323			12580.5	-10115.4	5	4	5	9		4	1.999	116645	40584.3		-9474.74	-35003.8	5.346	5.42		6	10	3	10
									-0.0581211	-0.0688673	0.0657335		-0.11571	-0.117049	0.143746			3	5	5	10	10	4		-64351.8	-2909.8	10.4	-0.34		1	9	6	10		369469	-172994	10	8
									0.023942	-0.063726	0.0586872		0.0532286	-0.0960417	0.131604			1.44997e+11	-2.55174e+11	9.45	3.42	5	6		7	5	6	10		3	8	15.523	9.95		10	5	6	6
									-0.0640911	-0.0447564	0.061853		0.0388581	-0.0790992	0.0813564			-5740.03	-9946.6	-5171.34	-21343.1	5.659	1.51		0.881	7.711	4	6		5	9	5	6		4	6	159403	-197509
									0.00305027	-0.0544409	0.047893		-0.0150758	-0.134701	0.115474			79532.1	-193312	93985.2	-116866	4	3		0.985	7.56	3	6		5	0.955	2	8		5	5	237000	-289840
									0.0393704	-0.0747593	0.0521516		-0.0314734	-0.0907938	0.121005			7	9	3	3	5.123	4.17		12.512	15.02	3	5		176373	-21422.2	671463	82733.9		5.71	4.792	10	5
									0.0463055	-0.0539448	0.0607497		0.00578118	-0.109369	0.144972			1	4	55565.2	-16162.7	6826547001346	-1.17802e+13		7	4	-0.29	3.68		1.569	6.163	5	4		8	2	44608.1	-7197.08
									0.0678437	-0.0620138	0.0643809		0.101273	-0.129314	0.131414			1	3	7	4	17563.2	66399.2		1	2	-13809.4	-56604.6		3	7	3.448	5.68		6	10	-143920	-202617
									0.0267066	-0.0567322	0.0415701		-0.0218761	-0.105904	0.154555			3	7	25013.6	-77326.8	4.553	3.99		8	4	10.07	5.01		3.592	2.074	-1.91284e+12	-1.35844e+13		6	7.001	4.049	1.98
									-0.081725	-0.059137	0.0608043		-0.0625512	-0.108973	0.105204			3.98	6.965	5.94	4.86	7.999	7		5	7	5.87	10.44		5770.15	-21391.2	9	8		0.91	4.796	-6.60221e+08	6.7486e+08
									0.0544512	-0.0749364	0.0793976		-0.0302129	-0.105907	0.135877			-53342.4	-19477.2	6	8	3	5		5	6	9	9		3	6	3	1		4.52	4.357	6	7
									0.110883	-0.0632045	0.0697902		0.0835655	-0.154762	0.151414			9.79	7.827	6.04	10.1	1.2381e+12	-1.96912e+12		10	6	6.11	3.36		2.644	10.81	10.486	8.59		-11.4	3.261	4	3
									0.0739151	-0.0516283	0.0795248		-0.00909797	-0.130236	0.123495			9	8	22861.4	-42810.3	8	7		5	5	5	7		10	1	3	10		6	6	4	3
									-0.0526859	-0.0680224	0.07732		-0.103061	-0.160783	0.113451			5	9	7	9	1	3		4	4	1.97	6.98		4671.26	-60809.6	10	8		-72713.7	-49663.8	5	6
									-0.00447012	-0.0724536	0.0527239		0.120627	-0.0666072	0.0890736			4	2	2	7	10	3		1	4	4	5		2	6	6	6		5.72	3.055	-30795.7	20972.9
									0.116397	-0.065458	0.0883685		-0.107736	-0.127251	0.163225			1	7	5.21	6.44	4	1		9.159	10.124	58923.6	22786.2		2.023	10.124	159403	-197509		-33328.5	4172.09	-145.879	-43190.1
									-0.0740327	-0.0524419	0.0632623		0.0437755	-0.122589	0.0999266			4	1	178132	-69360.4	8	7		0.948	5.923	7	10		9.246	0.672	237000	-289840		1.11172e+07	-1.71878e+07	8.135	3.87
									0.0159535	-0.0353065	0.046185		0.0435327	-0.116817	0.136451			87225.3	-40359.8	33492.6	-99367.1	4.926	4.49		2.615	10.916	-101262	195485		3.74074e+08	-1.07033e+08	5.998	6		6	4	6	6
									0.0164104	-0.0312432	0.0305882		0.0687739	-0.128358	0.108638			43175.2	10488	-323886	-4.75328e+06	4319.77	12108.4		6439.69	40824.5	-321.52	-50403.9		3	10	10	5		6	5.989	4	10
									-0.0614814	-0.0400724	0.0402127		-0.072074	-0.141405	0.125082			5	9	3	5	10	4		10	6	268215	-306280		9	8	44608.1	-7197.08		7.9	7.519	5.964	3.92
									0.0171092	-0.0329527	0.0321428		-0.0152747	-0.11747	0.100618			-94581.1	107387	5	6	-17864.4	-14870.1		6.571	2.846	6	3		1	6	-143920	-202617		41436.4	-15239.7	-40105.3	-33299.1
									-0.0203733	-0.0274815	0.0244621		-0.0732	-0.103727	0.10792			6.74	2.296	6	1	10.443	5.45		3	5	10	6		1.499	4.22	4.049	1.98		2	4.863	18.197	-160.35
									0.00588387	-0.0104694	0.0127777		0.0304787	-0.0373203	0.0378825			35785.2	5809.22	10	7	282921	-340622		-18632	-10605.3	135750	-30424.8		5	2	-6.60221e+08	6.7486e+08		759768	-491329	0.953	7.92
									-0.0152347	-0.035734	0.0332015		-0.0598794	-0.0870629	0.0965974			4	6	1	6	-44025.8	1744.51		0.805	5.186	-965.39	-71382.9		45585.7	85897.2	6	7		7	3	9	8
									0.0157633	-0.0164515	0.0178473		0.0160397	-0.0560688	0.0611164			3	1	6.04	7.25	6.923	5.05		5	5	18857.5	81230.8		8	1	4	3		5	2	9	6
									0.00854073	-0.0209099	0.0178954		0.0873184	-0.0701723	0.0753739			0.9	4.977	9	2	7.686	6.55		7.771	-6.79	-7150.25	48680.8		-40369.8	6421.57	4	3		8	2	4	4
									9.42329e-05	-0.0241952	0.02261		-0.0281702	-0.0850022	0.0817594			1.01	7.996	6	6	10	5		-9474.74	-35003.8	3	8		-0.151	7.46	5	6		9	5	4.001	8
									0.0197445	-0.0531923	0.0612891		-0.0965435	-0.0960291	0.107087			10.04	7.86	9	9	2.698	3.38		1	9	-22362.4	102.51		1	2	-30795.7	20972.9		2	5	1	8
									0.0133074	-0.040825	0.0553478		0.197266	-0.0979139	0.107152			1	2	3	4	-120554	101109		5	9	31766.3	7485.41		0.454	3.755	-145.879	-43190.1		5	2	33557.9	-121203
									0.013354	-0.0519472	0.0613265		0.0548867	-0.0976933	0.0990924			-27112.1	-43424.7	-7289.95	18890.5	1	8		5	0.955	47202.9	56105.2		1830.4	-34195.7	8.135	3.87		5	10	8	9
									0.00552715	-0.0391027	0.0419126		-0.0579537	-0.0908805	0.0897337			2	2	2	8	5	3		176373	-21422.2	5.97	6.05		6.098	5.858	6	6		1.92147e+12	1.48163e+12	-3.7171e+07	2.65337e+08
									-0.00523589	-0.0449087	0.0474632		-0.0767039	-0.0861929	0.112818			2.92	10.248	6	4	4	5		1.569	6.163	4	2		10	9	4	10		2.45812e+11	5.67458e+11	2	6
									0.0257006	-0.0426694	0.0436998		0.028136	-0.0947061	0.0970277			301038	-87262.7	6.05	7.55	0.722	1.67		3	7	-440483	-450230		136768	-249961	5.964	3.92		6	3	5	3
									0.0273496	-0.0448805	0.045332		0.0512446	-0.0996595	0.106284			3.85	0.776	-144283	152499	4	6		3.592	2.074	4	4		-74878.8	41982.8	38310	39105		8.02	2.291	-52824.4	-23049.1
									-0.0120013	-0.0559345	0.0599378		0.0188376	-0.137192	0.122205			8101.63	-105327	2.2	8.76	-408193	-134881		5770.15	-21391.2	-99471.5	143888		5	10	6	5		5	5	10	4
									-0.0094953	-0.068799	0.0554869		0.00485874	-0.0905894	0.0876924			7.15	0.271	4.96	7	4	5		3	6	3	4		7	8	-0.742	6.8		39534.3	19554.8	147591	12387
									-0.00190125	-0.0545686	0.0690359		0.0128729	-0.113282	0.122467			3	4	1	8	4.167	3.95		75298.7	-9078.62	111058	26902.4		9.998	3.001	-40105.3	-33299.1		5.51	6.482	5	4
									-0.0139965	-0.0658765	0.0654977		0.00307606	-0.103718	0.106104			149005	-221217	91684.7	-1461.89	6	4		2.644	10.81	-3918.13	-64432		-2260.97	-35432.5	18.197	-160.35		4.01	6.966	-8.242	-5.32
									-0.0673346	-0.053684	0.0623611		-0.137677	-0.132877	0.141485			-6160.34	3028.92	8	5	3.282	8.07		10	1	6	10		6.935	0.942	0.953	7.92		1.19	10.582	5	6
									0.0321271	-0.0609536	0.0556363		0.111482	-0.157712	0.139108			6	9	116645	40584.3	3.338	0.39		4671.26	-60809.6	369469	-172994		10	1	9	8		4	6	10	5
									0.0641349	-0.0353764	0.0380556		0.0961861	-0.0848006	0.102901			10	10	3	10.02	1198.94	290.03		2	6	10	5		3	4	9	6		10	6.999	4	4
									0.0165797	-0.0454095	0.0442434		-0.0528813	-0.118188	0.11783			5	2	10.4	-0.34	85348.4	9103.61		2.023	10.124	4	6		4	2	4	4		-9965.09	164815	4.623	4.97
									-0.0217078	-0.0527937	0.0476785		-0.0479881	-0.121002	0.111826			2.81	1.163	6	10	8	10		9.246	0.672	5	5		5	6	4.001	8		2.93	6.187	3	6
									-0.0536786	-0.0439542	0.0501		-0.144894	-0.149393	0.111023			8	2	4	6	3	6		-87.237	23.71	1	5		8.171	5.182	1	8		6	5	2	8
									-0.03856	-0.0370728	0.0453706		-0.0048114	-0.093011	0.127403			9	4	3	6	32861.5	80316.7		3	10	5.71	4.79		4.943	0.428	33557.9	-121203		-19.64	-33.709	1.70288e+06	-3.12662e+06
									0.0480409	-0.0518871	0.0541725		0.0591053	-0.105346	0.118965			4	10	32229.7	41562.1	-4.12	16.33		9	8	8	2		10	3	8	9		6	9	47926.2	-60244.4
									0.0128492	-0.045459	0.0695941		-0.0557757	-0.131858	0.145158			1.81631e+08	-2.68342e+08	-5.02507e+11	1.12153e+11	7	8		1	6	6	10		1.92193e+06	-375963	-3.7171e+07	2.65337e+08		63983.3	49934.8	8.39781e+12	-5.69607e+12
									-0.0360321	-0.0358044	0.0391158		-0.105972	-0.0782619	0.0990638			6	6	3	5	-14953.4	-60770.2		1.499	4.22	6	7		66783.4	-163306	2	6		3	8	5	6
									0.021003	-0.0569534	0.0651667		0.18062	-0.156679	0.145169			3	4	-0.29	3.68	3.34837e+12	-5.11221e+12		5	2	0.91	4.8		2	8	5	3		6	10	5.602	23.91
									-0.0466053	-0.0506653	0.0535174		0.0158169	-0.127541	0.137117			8.48	2.911	-13809.4	-56604.6	5	6		45585.7	85897.2	4.52	4.36		-1915.75	-15715.2	-52824.4	-23049.1		-23177.2	-37602.3	8	2
									-0.0265033	-0.0294318	0.0318313		-0.0320313	-0.0788211	0.110778			3	4	10.07	5.01	5.001	6		8	1	-11.4	3.26		1	1	10	4		-2.44	7.127	-581942	23042.7
									0.0245361	-0.0484688	0.0503755		0.0444664	-0.130163	0.119196			3	10.011	5.87	10.44	5.925	1.99		-40369.8	6421.57	6	6		18545.6	-8251.68	147591	12387		-15799.1	-37995.8	10	7
									-0.00511267	-0.0678552	0.0507429		-0.0558092	-0.163615	0.162532			5	1.002	9	9	2	5		-0.151	7.46	-72713.7	-49663.8		1	1	5	4		4.04	3.141	6.249	3.95
									-0.00725323	-0.0507612	0.0463167		0.0104214	-0.0797936	0.0877517			4.01	-1.567	6.11	3.36	5	6		1	2	5.72	3.05		4	7	-8.242	-5.32		9.02	3.918	-430425	-122883
									-0.00317807	-0.0401993	0.0384338		0.00561741	-0.111297	0.122436			5	4	5	7	23.812	-6.98		0.454	3.755	-33328.5	4172.09		4	1	5	6		1.86	3.151	9	6
									0.0200479	-0.0393831	0.0453934		-0.0500368	-0.0583754	0.0577895			14438.9	86687.8	1.97	6.98	658092	-100216		1830.4	-34195.7	1.11172e+07	-1.71878e+07		1	3	10	5		6.82	10.266	1	4
									-0.0207212	-0.0452125	0.0454851		-0.00204662	-0.131699	0.111507			4	1	4	5	-7.56613e+09	-8.08252e+08		6.098	5.858	6	4		4	7	4	4		45939.9	-86743.4	-260911	2462.24
									0.0247944	-0.0418158	0.0506623		-0.0422577	-0.116624	0.0961777			11.16	0.887	58923.6	22786.2	0.069	7.27		10	9	6	5.99		5	2	6.011	6.01		14.99	5.392	5	5
									0.0202479	-0.041678	0.0372935		-0.0511005	-0.0820538	0.0962328			-2193.62	-37181.5	7	10	6.98	10.17		136768	-249961	7.9	7.52		25686.3	-142054	4.623	4.97		395147	567959	0.078	5.83
									-0.0366042	-0.0387195	0.0362175		-0.0936386	-0.0816054	0.0848573			4	1.999	-101262	195485	7.965	10.06		9.998	3.001	41436.4	-15239.7		609020	-21243.5	3	6		-8.93473e+11	-1.73273e+11	97644.3	-53183.1
									-0.0254148	-0.0338623	0.0445482		-0.0249287	-0.104124	0.11137			-64351.8	-2909.8	-321.52	-50403.9	8	5		-2260.97	-35432.5	2	4.86		1.999	6.166	2	8		-31073.3	36875.3	2	2
									0.0355863	-0.0455268	0.0354585		-0.063737	-0.104355	0.0867861			7	5	268215	-306280	2.569	8.44		6.935	0.942	759768	-491329		2.629	7.18	1.70288e+06	-3.12662e+06		1	7	-7.96959e+11	6.06206e+11
									0.0340897	-0.0523428	0.042823		0.0889805	-0.100367	0.121245			0.88	7.711	6	3	18894.3	38944.4		10	1	7	3		7	8	47926.2	-60244.4		69252.7	46170.7	3	7
									-0.00207931	-0.048148	0.0393384		0.0688713	-0.100827	0.1017			0.98	7.56	10	6	11.672	10.43		3	4	5	2		0.511	1.35	78021.2	47623.4		-21578.4	-43322.6	8.201	5.55
									-0.0194137	-0.05466	0.0385428		0.0159133	-0.0856612	0.0777344			12.51	15.02	135750	-30424.8	22678.5	-10286.9		4	2	8	2		2	8	8.39781e+12	-5.69607e+12		-45946.2	-37118.2	-628692	483789
									-0.0100055	-0.0260184	0.0263639		0.0183196	-0.0614809	0.0547768			7	4	-965.39	-71382.9	2	6		5	6	9	5		59719.5	15566.1	5	6		60992.2	-33659.3	6	5
									0.0410603	-0.0550756	0.0538676		-0.0525393	-0.121104	0.144784			6.09	10.173	18857.5	81230.8	5	10		8.171	5.182	2	5		3.431	0.788	5.602	23.91		-60808.7	-33951.7	4.576	7.72
									0.0121298	-0.0492003	0.0488485		-0.0158811	-0.107548	0.119888			2.28	4.427	-7150.25	48680.8	5.346	5.42		4.943	0.428	5	2		7	5	8	2		4	8	8	10
									0.00369979	-0.0397555	0.043134		0.00402085	-0.106319	0.0968225			1	2	3	8	6	10		10	3	5	10		-1.59305e+06	164859	-581942	23042.7		22015.4	50568.7	2	4
									0.00514183	-0.0397826	0.0365197		-0.0514676	-0.113112	0.118478			8	4	-22362.4	102.51	15.523	9.95		1.92193e+06	-375963	1.92147e+12	1.48163e+12		3	4	10	7		-99563.3	-56230	-3.11377e+06	262121
									-0.0253759	-0.0342954	0.0327802		0.0153889	-0.0953465	0.104885			5	7	31766.3	7485.41	5	6		66783.4	-163306	2.45812e+11	5.67458e+11		1.236	8.71	6.249	3.95		4	5	-0.307	7.75
									0.060288	-0.047808	0.0318751		0.0911043	-0.117959	0.081512			5	6	47202.9	56105.2	2	8		2	8	6	3		-2.586	5.373	1	4		32316.5	-210292	8	3
									0.00778229	-0.0520804	0.0493514		0.00649267	-0.0371656	0.0364113			10	6	5.97	6.05	671463	82733.9		-1915.75	-15715.2	8.02	2.29		5026.78	-21737.7	-430425	-122883		4.22	10.591	1	3
									0.0201333	-0.0455756	0.045756		-0.0146266	-0.0406115	0.0420402			5	5	4	2	5	4		1	1	5	5		3.026	7.005	9	6		-60669.8	-25531	-160742	203488
									0.0180969	-0.0485631	0.0532451		-0.0651787	-0.0498297	0.04735			4	4	-440483	-450230	3.448	5.68		6.53189e+12	-3.62583e+12	5	6		1.203	7.972	1	4		151118	-72042.5	10325.7	-56272.2
									0.018239	-0.0382338	0.0430394		-0.0118101	-0.0429241	0.0422558			1	4	4	4	-1.91284e+12	-1.35844e+13		18545.6	-8251.68	39534.3	19554.8		9	10	-260911	2462.24		2.72	7.31	4.152	8.34
									0.0303173	-0.051742	0.0508147		0.00124894	-0.0396649	0.0433629			9.16	10.124	-99471.5	143888	9	8		1	1	5.51	6.48		2.836	5.231	5	5		6.93	6.034	3.538	-0.65
									0.0167032	-0.0372184	0.0343536		0.0193764	-0.0309138	0.0356863			0.95	5.923	3	4	3	1		4	7	4.01	6.97		6252.75	709.663	0.078	5.83		6	7	5	6
									0.0110759	-0.050313	0.0549355		-0.0591458	-0.0362526	0.0381637			-90268.7	1.15604e+06	2.59989e+07	-4.04083e+06	10.486	8.59		4	1	1.19	10.58		1.358	3.362	97644.3	-53183.1		8.02	7.18	3	7
									-0.00916231	-0.046851	0.0457835		-0.00184982	-0.0420333	0.0441704			2.61	10.916	111058	26902.4	3	10		1	3	4	6		7.851	10.371	2	2		8.5	4.034	7	9
									-0.0517861	-0.101274	0.0868281		-0.0219428	-0.0341465	0.0390895			6439.69	40824.5	-3918.13	-64432	10	8		4	7	10	7		21558.9	-54796	-7.96959e+11	6.06206e+11		-36877.8	-14218.9	94232.4	3450.7
									-0.000178335	-0.0905269	0.0823536		-0.0183193	-0.0454379	0.0452358			10	6	6	10	6	6		25686.3	-142054	-9965.09	164815		2.124	2.893	3	7		9	2	-12089.4	-19629.4
									-0.0650483	-0.0697438	0.0777214		-0.0152012	-0.0536226	0.0550037			6.57	2.846	369469	-172994	159403	-197509		609020	-21243.5	2.93	6.19		-33574.4	-51128.2	-628692	483789		6.37	1.021	34314.4	26714.3
									-0.0343535	-0.06269	0.0679375		-0.0132862	-0.0363073	0.0248638			3	5	10	5	237000	-289840		4.451	4.681	-443863	-32375.2		1.0483e+08	-1.40024e+08	6	5		60872.9	-15294.9	10	7
									-0.0210119	-0.0890411	0.0865138		-0.00530753	-0.0518225	0.0501596			-18632	-10605.3	4	6	5.998	6		1.999	6.166	6	5		2	1	4.576	7.72		-42235.7	28451.9	-120507	159150
									0.0619497	-0.0941727	0.0768933		-0.0600189	-0.0469264	0.0480655			0.8	5.186	5	5	10	5		2.629	7.18	-19.64	-33.71		6	7	8	10		30843.7	19373.6	6	6
									-0.0105447	-0.0957379	0.080908		-0.0208834	-0.0461019	0.0465657			5	5	1	5	44608.1	-7197.08		7	8	6	9		21.322	-11.771	2	4		5	7	5	8
									0.0178868	-0.0417263	0.0430886		0.0311765	-0.0668822	0.0831114			7.77	-6.79	5.71	4.79	-143920	-202617		2	8	63983.3	49934.8		-8.50836e+09	8.50943e+08	-3.11377e+06	262121		6.28	4.506	6.645	2.06
									0.0176121	-0.0445965	0.0358311		0.0125688	-0.10509	0.0864348			-9474.74	-35003.8	8	2	4.049	1.98		59719.5	15566.1	3	8		5.441	10.922	-0.307	7.75		23.9	-10.635	15.246	2.47
									-0.00147867	-0.0166471	0.0203237		-0.00190376	-0.0477435	0.0534304			1	9	6	10	-6.60221e+08	6.7486e+08		3.431	0.788	6	10		-49200.3	187293	8	3		-24198.3	53171.1	57324	93064.1
									0.0121519	-0.0269452	0.0232121		-0.00149135	-0.0525051	0.061246			3	8	6	7	6	7		7	5	-23177.2	-37602.3		7	4	1	3		4	7	31584.1	3649.54
									0.00227913	-0.0399928	0.0417913		0.015296	-0.0687216	0.0800525			-3.64	7.125	0.91	4.8	4	3		-1.59305e+06	164859	-2.44	7.13		9.529	3.858	-160742	203488		3.6	5.987	1	6
									-0.0134398	-0.0394458	0.0390904		0.020693	-0.0850574	0.099141			5	9	4.52	4.36	4	3		3	4	-15799.1	-37995.8		4.88	8.086	-44630.2	25139		14005.3	6858.65	3	8
									0.0225291	-0.0416997	0.0455643		0.00282234	-0.0930747	0.0899063			5	0.955	-11.4	3.26	5	6		1.236	8.71	4.04	3.14		0.64	3.495	10325.7	-56272.2		6	3	86840.4	-7469.1
									0.00961723	-0.0438548	0.0455152		-0.0160882	-0.0766623	0.0992924			176373	-21422.2	6	6	-30795.7	20972.9		5026.78	-21737.7	9.02	3.92		7.338	6.785	4.152	8.34		-76214.4	-19909.3	0.411	8.96
									-0.001422	-0.0497265	0.0441375		0.0639129	-0.051621	0.0633377			1.57	6.163	-72713.7	-49663.8	-145.879	-43190.1		3.026	7.005	1.86	3.15		8	1	3.538	-0.65		6	7	3437.3	50566.8
									-0.0108057	-0.0461504	0.0710104		0.0302165	-0.0491408	0.0558235			3	7	5.72	3.05	8.135	3.87		1.203	7.972	6.82	10.27		7.326	5.002	3	7		6.83	6.033	-12.589	-1.9
									-0.0349968	-0.0504698	0.0492023		-0.00434553	-0.0498039	0.0459526			3.59	2.074	-33328.5	4172.09	6	6		9	10	45939.9	-86743.4		3	10	7	9		7	6	9	5
									-0.00635154	-0.0510653	0.0439309		0.0248095	-0.0558474	0.0522338			5770.15	-21391.2	1.11172e+07	-1.71878e+07	15.607	-44.97		2.836	5.231	14.99	5.39		6	1	94232.4	3450.7		5.59	4.393	-73683.2	64755.7
									0.014778	-0.0165474	0.0188463		0.00782776	-0.021724	0.0248875			3	6	6	4	4	10		6252.75	709.663	395147	567959		1	6	-12089.4	-19629.4		68830	7802.18	53107.7	35274
									-0.00891237	-0.0447116	0.0474621		-0.0617246	-0.0517148	0.0577589			75298.7	-9078.62	6	5.99	5.964	3.92		1.358	3.362	-8.93473e+11	-1.73273e+11		10	6	34314.4	26714.3		46205.3	7327.06	6.021	5.45
									-0.0341219	-0.0481143	0.045798		0.0305638	-0.0383125	0.0553644			2.64	10.81	7.9	7.52	38310	39105		7.851	10.371	-31073.3	36875.3		4	7	10	7		25193	-24647.1	4455119423241	-3.65001e+12
									-0.0135226	-0.0507713	0.0426161		-0.0322725	-0.0470645	0.0712217			10	1	41436.4	-15239.7	6	5		21558.9	-54796	1	7		5	1	-120507	159150		11543.1	-38483.7	7	1
									-0.0169064	-0.0563835	0.057275		-0.0217769	-0.0372687	0.0470796			4671.26	-60809.6	2	4.86	-0.742	6.8		7.994	4.825	97956.1	50111.7		10	6	6	6		85295.8	-133484	-10523.9	-26791.3
									0.00275176	-0.0503235	0.0582369		0.00790473	-0.0320229	0.04056			2	6	759768	-491329	-40105.3	-33299.1		2.124	2.893	69252.7	46170.8		2	8	5	8		2.15081e+11	3.89059e+11	5.422	6.86
									0.0118592	-0.0230988	0.0172699		-0.00126737	-0.0138016	0.01606			2.02	10.124	7	3	18.197	-160.35		323983	-2345.86	-28.44	16.15		4.993	4.004	6.645	2.06		6	4	-57019.3	-29451.2
									0.0247967	-0.0594617	0.0698307		0.00488488	-0.0364791	0.0319641			9.25	0.672	5	2	0.953	7.92		-33574.4	-51128.2	-45946.2	-37118.2		4	10	15.246	2.47		6011.06	26599	4.189	3.12
									0.00905256	-0.0372618	0.0287401		-0.0188705	-0.0271684	0.0179068			-87.24	23.71	10.5	18.91	9	8		1.0483e+08	-1.40024e+08	60992.2	-33659.3		6398.73	30503.2	-0.792	2.24		9.59	3.93	7	9
									0.03859	-0.0803061	0.0545287		-0.0263802	-0.0433687	0.0471031			3.74074e+08	-1.07033e+08	8	2	9	6		5	2	26203.9	3458.03		1.009	2.006	31584.1	3649.54		10	3	9	7
									0.05073	-0.0587494	0.0638978		-0.0231733	-0.0363835	0.0482001			3	10	9	5	4	4		2	1	-60808.7	-33951.7		5	9	1	6		9.09	7.936	7	10
									0.0171513	-0.0627265	0.0604775		-0.013229	-0.0438973	0.0403354			9	8	2	5	4.001	8		6	7	4	8		2.016	8.39	3	8		4	7	3.999	8
									0.0372355	-0.0339242	0.0419251		-0.0168441	-0.0286257	0.0243447			1	6	2	6	1	8		21.322	-11.771	22015.4	50568.7		44015.8	-92049.6	86840.4	-7469.1		9.16465e+08	-1.19357e+09	-412740	107200
									0.070651	-0.0617777	0.061595		-0.038853	-0.0421412	0.033055			1.5	4.22	5	2	33557.9	-121203		-8.50836e+09	8.50943e+08	-99563.3	-56230		-24340.5	-22606.2	0.411	8.96		7	4	-1.65813e+11	-1.68633e+11
									-0.0299707	-0.0529798	0.054898		0.0196308	-0.0440298	0.0301552			5	2	5	10	8	9		5.441	10.922	4	5		-54609.6	6109.11	3437.3	50566.8		17.97	-38.659	8.371	19.18
									0.0235944	-0.0531133	0.0609417		-0.0115314	-0.0667981	0.0894727			45585.7	85897.2	1.92147e+12	1.48163e+12	-3.7171e+07	2.65337e+08		6	1	4	9		16226.5	-33590	-12.589	-1.9		4	8	1.997	9
									-0.0107175	-0.0325053	0.0368339		-0.0126024	-0.032145	0.0350891			8	1	2.45812e+11	5.67458e+11	2	6		5	4	-4.23044e+12	5.09239e+13		4	5	9	5		6	5	8	8
									-0.00170597	-0.0625674	0.0711125		0.0152962	-0.0614627	0.0757098			-40369.8	6421.57	6	3	5	3		-49200.3	187293	32316.5	-210292		7111.56	-6382.16	-73683.2	64755.7		6	6	9	8
									-0.0355201	-0.0727813	0.0516612		0.0159461	-0.0665233	0.0575345			-0.15	7.46	8.02	2.29	-52824.4	-23049.1		5434.83	38983.2	-138.76	-115141		1	10	6.021	5.45		2791.33	-27389.4	14.044	1.82
									0.0069222	-0.0599771	0.0482876		-0.0256831	-0.0605293	0.0637353			1	2	5	5	10	4		7	4	4.22	10.59		0.81	4.455	4455119423241	-3.65001e+12		6.79	5.32	1.993	9.02
									0.0167155	-0.0555236	0.0702515		0.035338	-0.0700877	0.0613266			0.45	3.755	5	6	147591	12387		9.529	3.858	-60669.8	-25530.9		7	8	7	1		3.13	10.089	6	6
									0.00336932	-0.0356857	0.036546		0.0256924	-0.0457208	0.0343462			1830.4	-34195.7	39534.3	19554.8	1	5		0.64	3.495	151118	-72042.5		97655.1	-93541.1	-10523.9	-26791.3		67387.5	-46881	-3.03142e+09	-3.59321e+08
									-0.00830832	-0.0629706	0.0533231		0.0298196	-0.0631347	0.0574006			6.1	5.858	4.13	5.09	5	4		7.338	6.785	2.72	7.31		5.649	5.016	4.189	3.12		38377	89518.4	6.999	4
									0.024758	-0.0581646	0.0550097		-0.0189069	-0.0655376	0.0799031			10	9	5.51	6.48	7.07	9.78		8	1	6.93	6.03		5	8	7	9		-3.37	13.231	1	6
									-0.0114803	-0.0519024	0.0577057		0.0309732	-0.0667538	0.0601717			136768	-249961	4.01	6.97	9.743	4.83		7.326	5.002	8.02	7.18		9.997	1.012	9	7		4	10	-2.595	11.32
									-0.0541494	-0.0568922	0.0766177		0.0255882	-0.0663549	0.0670527			-74878.8	41982.8	1.19	10.58	-8.242	-5.32		3	10	8.5	4.03		-47768.7	-17774.4	7	10		3	7	-44136.9	-5397.15
									0.0199374	-0.0573314	0.0510028		-0.0718105	-0.0568694	0.0646867			5	10	4	6	5	6		6	1	-36877.8	-14218.9		1	2	3.999	8		6.02	4.882	4.634	5.11
									-0.00052883	-0.0523081	0.0495047		-0.0199784	-0.0471221	0.0461232			7	8	10	7	10	5		1	6	9	2		80778.9	-79761.1	-412740	107200		1	8	4.287	5.82
									-0.0714845	-0.0775599	0.0626714		-7.36659e-05	-0.0722858	0.0758615			10	3.001	-9965.09	164815	4	4		10	6	6.37	1.02		10	8	1.997	9		-215548	6256.2	7	3
									0.0119049	-0.0246272	0.0319291		-0.0413865	-0.0913651	0.0855797			-2260.97	-35432.5	2.93	6.19	6.011	6.01		4	7	60872.9	-15294.9		-783.847	89665.9	8	8		3	10	3.996	8
									0.0305954	-0.0221495	0.0321212		-0.0602158	-0.0789012	0.0643093			6.94	0.942	-443863	-32375.2	4.623	4.97		205080	32776.5	7.3	2.4		10	8	9	8		8.22	1.73	3	3
									0.00457465	-0.0103529	0.0101357		-0.0296908	-0.0378713	0.032638			10	1	6	5	3	6		5	1	-42235.7	28451.9		7.032	8.332	56915.2	75741.4		-67763.9	161019	-158240	207383
									0.108192	-0.0529201	0.044177		-0.211382	-0.1079	0.0979281			3	4	6	5	2	8		10	6	30843.7	19373.6		89995.2	-287812	14.044	1.82		9	5	5	10
									-0.0264439	-0.0382175	0.0286789		0.034432	-0.0540635	0.0675216			4	2	-19.64	-33.71	1.70288e+06	-3.12662e+06		2	8	5	7		75711.8	9990.28	1.993	9.02		7	2	5	6
									0.0194774	-0.0372933	0.0376111		-0.0194553	-0.098331	0.0741687			5	6	6	9	47926.2	-60244.4		4.993	4.004	6.28	4.51		4	2	-3.03142e+09	-3.59321e+08		-74236.9	-38322.6	-9854.52	-54842.6
									0.0192902	-0.038959	0.0386436		-0.0376364	-0.0846198	0.0786873			8.17	5.182	63983.3	49934.8	78021.2	47623.4		4	10	23.9	-10.63		8263.03	-62753.5	6.999	4		-16.2	19.501	2	6
									0.0451542	-0.0537624	0.0443417		-0.0813699	-0.0892976	0.0898667			4.94	0.428	3	8	8.39781e+12	-5.69607e+12		1.009	2.006	4	7		2	7	1	6		5.37	7.54	7	6
									-0.0459429	-0.0306441	0.030314		0.0723964	-0.0649435	0.0620013			10	3	6	10	5	6		5	9	3.6	5.99		7.825	17.396	-2.595	11.32		8.04	3.926	337066	-258566
									0.11137	-0.0481704	0.0451169		-0.21504	-0.116423	0.107386			1.92193e+06	-375963	-23177.2	-37602.3	5.602	23.91		2.016	8.39	14005.3	6858.65		9.57782e+06	3.85477e+07	-44136.9	-5397.15		6	3	7.933	7.86
									0.0113907	-0.0312241	0.0314488		-0.000328981	-0.0450338	0.0473075			66783.4	-163306	-2.44	7.13	8	2		44015.8	-92049.6	6	3		8	4	4.634	5.11		6.05	7.743	6	3
									0.0103252	-0.0211444	0.0247395		-0.0281427	-0.0468074	0.0439902			2	8	-15799.1	-37995.8	-581942	23042.7		-24340.5	-22606.2	-76214.4	-19909.3		-101684	-20724.6	4.287	5.82		5	5	8	10
									0.027125	-0.0278002	0.0313986		-0.0690829	-0.0575476	0.0634553			-1915.75	-15715.2	4.04	3.14	10	7		-54609.6	6109.11	6	7		4	7	7	3		7	6.001	9	2
									-0.014862	-0.0379678	0.0338405		0.0189552	-0.0874705	0.0934424			1	1	2676.79	-43770	6.249	3.95		16226.5	-33590	6.83	6.03		1	3	3.996	8		4	4	7.18	10.26
									0.0171077	-0.0406044	0.0507084		-0.0600824	-0.118691	0.129854			6.53189e+12	-3.62583e+12	9.02	3.92	1	4		4	5	7	6		6.039	9.161	-158240	207383		8	9	3	10
									-0.0160244	-0.0238965	0.0329995		0.0306	-0.0876735	0.0951962			18545.6	-8251.68	1.86	3.15	-430425	-122883		7111.56	-6382.16	5.59	4.39		1.08889e+06	-1.41484e+06	5	10		6	5	2	3
									-0.00482747	-0.0394844	0.0332231		0.0158329	-0.104172	0.107281			1	1	6.82	10.27	2.681	5.68		-13.251	5.571	3	7		3.454	6.24	5	6		3461.17	26868.4	10.382	5.42
									-0.00242569	-0.0375977	0.0388497		0.0356166	-0.121041	0.104386			4	4	45939.9	-86743.4	9	6		1	10	46205.3	7327.06		10	1	-9854.52	-54842.6		-18594	-10455.6	8	6
									-0.00638818	-0.0225443	0.024467		-0.00860057	-0.0408266	0.0456501			4	7	14.99	5.39	1	4		0.81	4.455	25193	-24647.1		5	1.001	2	6		2	4	7.039	-0.01
									-0.00318436	-0.0490547	0.0357423		0.0299312	-0.0733731	0.0818187			4	1	395147	567959	-260911	2462.24		7	8	11543.1	-38483.7		7	5	6	10		7	5	6	6
									-0.0177814	-0.0310581	0.0252945		0.0253628	-0.0475925	0.0526394			1	3	6.09	1.87	5	5		97655.1	-93541.1	85295.8	-133484		770580	-176719	7	6		3	6	74766.7	-268444
									-0.000890916	-0.0174404	0.0153487		0.0159965	-0.0286016	0.027019			4	7	-8.93473e+11	-1.73273e+11	0.078	5.83		-73691.2	-14740.2	2757.72	-27797.3		620287	-36221.8	4	3		8.5	19.702	10.504	4.81
									-0.00829081	-0.0382101	0.0461225		0.0850998	-0.129063	0.121577			5	2	-31073.3	36875.3	97644.3	-53183.1		5.649	5.016	6011.06	26599		8.267	7.613	337066	-258566		8	8	-5915.33	-36157.2
									-0.0111249	-0.0294825	0.0508972		-0.0447313	-0.0947685	0.0863754			25686.3	-142054	6	5	2	2		5	8	9.59	3.93		2.999	5.998	7.933	7.86		4	10	0.995	1.68
									-0.00828389	-0.0328164	0.0204434		-0.0927124	-0.105524	0.0846361			609020	-21243.5	1	7	-7.96959e+11	6.06206e+11		9.997	1.012	10	3		23869.1	-44275.7	6	3		1	7	5	6
									-0.012742	-0.054843	0.0473023		-0.160587	-0.126969	0.127556			4.45	4.681	97956.1	50111.7	3	7		-47768.7	-17774.4	9.09	7.94		3.076	1.695	8	10		-23319.5	1649.57	2.48111e+09	7.41718e+08
									0.0207501	-0.0493728	0.0350022		-0.0498802	-0.100929	0.0847869			2	6.166	69252.7	46170.8	8.201	5.55		1	2	4	7		9.927	5.019	9	2		5	4	10	7
									-0.0039623	-0.0369596	0.0425085		-0.0297184	-0.108993	0.134967			5	7	-28.44	16.15	-628692	483789		80778.9	-79761.1	9.16465e+08	-1.19357e+09		8	7	7.18	10.26		24553.4	-31906.2	1.93711e+06	153628
									-0.0181308	-0.0279802	0.0314945		-0.0183286	-0.0662814	0.062005			2.63	7.18	-21578.4	-43322.6	6	5		-6030.46	40120.4	-10706	-25341.6		8.275	7.175	3	10		4	8	149321	6182.22
									-0.0227996	-0.044548	0.0437718		-0.0369416	-0.123283	0.100061			7	8	-45946.2	-37118.2	4.576	7.72		9	6	5.25	10.18		-6679.84	-27583.9	2	3		97686.1	-67736.1	5	6
									-0.0158348	-0.045512	0.0346894		-0.00585151	-0.121702	0.0942385			0.51	1.35	60992.2	-33659.3	8	10		10	8	4	8		5	7	4.689	4.33		45477.5	-27953.9	3.76	8.45
									-0.00690908	-0.0448703	0.0536216		-0.0920353	-0.0953188	0.119004			2	8	26203.9	3458.03	2	4		-783.847	89665.9	6	5		11.837	-2.249	10.382	5.42		6	6	8	9
									-0.00615802	-0.0550365	0.0382993		0.0357038	-0.0966146	0.0887784			59719.5	15566.1	-60808.7	-33951.7	-3.11377e+06	262121		10	8	6	6		1	6	8	6		4	8	4740.54	-36947
									-0.0404136	-0.0325836	0.0312797		-0.0849844	-0.0753627	0.0617365			3.43	0.788	4	8	-0.307	7.75		89995.2	-287812	2791.33	-27389.4		-10364.7	-25488	7.039	-0.01		-70735.9	98828.3	-32724.5	-18134.7
									0.00565276	-0.0197751	0.0204934		0.0295451	-0.0653311	0.0520023			7	5	22015.4	50568.7	8	3		75711.8	9990.28	6.79	5.32		10	2	6	6		5.36	4.57	1.629	7.04
									-0.00829793	-0.0393267	0.0342578		-0.114397	-0.0869689	0.0821153			-1.59305e+06	164859	-99563.3	-56230	1	3		4	2	67387.5	-46881		-1445.73	-18696.6	74766.7	-268444		10.02	6.008	1.88	9.21
									-0.0040484	-0.0194599	0.0163835		0.00753537	-0.0434198	0.0377149			3	4	4	5	-160742	203488		8263.03	-62753.5	38377	89518.4		-2.088	16.689	10.504	4.81		5	8	11935.2	-93642.8
									0.0362618	-0.0585437	0.0429396		-0.0626002	-0.0860396	0.10183			1.24	8.71	4	9	-44630.2	25139		2	7	-3.37	13.23		8	6	-5915.33	-36157.2		8	6	6.994	5
									-0.0138434	-0.0565216	0.0463123		0.0857664	-0.115172	0.109171			-2.59	5.373	-4.23044e+12	5.09239e+13	10325.7	-56272.2		7.825	17.396	4	10		-134342	18105.4	0.995	1.68		7	4	5.999	3
									-0.0160819	-0.041759	0.0517831		0.10434	-0.105181	0.104331			5026.78	-21737.7	32316.5	-210292	4.152	8.34		9.57782e+06	3.85477e+07	3	7		10	3	5	6		3.98	10.004	19261.5	928.88
									0.00265773	-0.0304778	0.0394162		-0.143399	-0.0709417	0.074187			3.03	7.005	-138.76	-115141	38255.9	17368.7		8	4	6.02	4.88		1.5185e+12	-2.11194e+12	2.48111e+09	7.41718e+08		6	6	4	1
									0.0106494	-0.0258271	0.0268866		-0.00541346	-0.0629211	0.0378042			1.2	7.972	4.22	10.59	3.538	-0.65		-101684	-20724.6	1	8		1.999	8.999	10	7		5	5	7.169	6.36
									0.0110939	-0.0402122	0.0426974		-0.0208953	-0.0896827	0.0972835			9	10	-60669.8	-25530.9	5	6		4	7	-215548	6256.2		4876.84	62774.8	1.93711e+06	153628		2	4	5.726	6.2
									-0.0329827	-0.0547287	0.0305443		-0.000548499	-0.086742	0.0956207			2.84	5.231	151118	-72042.5	3	7		1	3	3	10		1	5	149321	6182.22		10	3.999	8.557	5.53
									-0.0091444	-0.0389331	0.0369557		0.0532493	-0.0895212	0.0850978			6252.75	709.663	7.01	3.98	7	9		6.039	9.161	-67763.9	161019		11.422	8.272	5	6		6	7	9.161	6.62
									-0.0165145	-0.0337385	0.0341321		-0.00687154	-0.0669209	0.061894			1.36	3.362	2.72	7.31	94232.4	3450.7		1.08889e+06	-1.41484e+06	9	5		810467	-9.15044e+06	3.76	8.45		10.49	3.791	6	5
									-0.0105512	-0.0469073	0.0429393		0.0560897	-0.086583	0.1059			7.85	10.371	6.93	6.03	-12089.4	-19629.4		3.454	6.24	7	2		8	7	8	9		8509.78	-114928	0.977	11.43
									0.0300539	-0.0364711	0.0381176		0.0603764	-0.0965912	0.0922598			21558.9	-54796	6	7	34314.4	26714.3		10	1	-74236.9	-38322.6		93077.2	11192.7	4740.54	-36947		7	6	6	8
									0.025477	-0.0385318	0.0381047		-0.00440211	-0.0863565	0.0792545			7.99	4.825	8.02	7.18	10	7		5	1.001	-16.2	19.5		752.863	73212.3	-32724.5	-18134.7		50848.2	-38593.5	8	3
									-0.00141988	-0.0336322	0.046039		-0.0340688	-0.0871961	0.0866835			2.12	2.893	8.5	4.03	3	7		770580	-176719	5.37	7.54		14.573	-0.667	1.629	7.04		2	9	7	8
									-0.0490922	-0.0426623	0.044737		-0.000873032	-0.0993692	0.0900461			323983	-2345.86	-36877.8	-14218.9	-120507	159150		8.267	7.613	8.04	3.93		7.619	12.543	9.463	2.77		2	9	7	7
									0.0280051	-0.0299542	0.0330282		-0.102532	-0.0850056	0.0851437			-33574.4	-51128.2	9	2	6	6		2.999	5.998	6	3		3	10	11935.2	-93642.8		4	7	5.74083e+06	181312
									0.00704629	-0.0444542	0.0569263		-0.0417596	-0.100896	0.0929066			1.0483e+08	-1.40024e+08	6.37	1.02	5	8		23869.1	-44275.7	6.05	7.74		10	1	6.994	5		0.67	4.675	5	5
									0.0173734	-0.0469587	0.0466226		-0.0566202	-0.127514	0.11518			5	2	104650	-73119.8	6.645	2.06		3.076	1.695	5	5		2	7	5.999	3		8	10	283694	22745.2
									-0.014584	-0.0393848	0.0302553		-0.0891105	-0.0655305	0.0762969			2	1	60872.9	-15294.9	15.246	2.47		9.927	5.019	7	6		5	10	19261.5	928.88		-16.01	12.701	44910.5	13067.9
									0.0121003	-0.0397445	0.0457829		0.0317048	-0.104607	0.0905874			6	7	7.3	2.4	57324	93064.1		8	7	4	4		5	5	4	1		10.32	8.378	7.219	5.74
									0.012055	-0.0336051	0.0273865		-0.0656152	-0.0639027	0.0660752			21.32	-11.771	-42235.7	28451.9	-0.792	2.24		8.275	7.175	8	9		8.764	2.594	7.169	6.36		6.25	3.722	4.002	9.99
									-0.0209571	-0.0552855	0.0513183		-0.0403035	-0.0753919	0.0808427			-8.50836e+09	8.50943e+08	30843.7	19373.6	31584.1	3649.54		-6679.84	-27583.9	6	5		-16903.6	2080.58	5.726	6.2		-3.97	-9.344	-62860.6	32224.2
									-0.019794	-0.0569298	0.0441429		0.112632	-0.101411	0.130969			5.44	10.922	5	7	1	6		11.837	-2.249	3461.17	26868.4		4.314	2.468	8.557	5.53
									-0.0333472	-0.0370936	0.0311631		-0.0235235	-0.0862014	0.0842933			6	1	6.28	4.51	3	8		-37405.3	167273	5	5		6	6.999	9.161	6.62
									-0.0216676	-0.0320323	0.0329779		-0.00130605	-0.0720813	0.0700916			5	4	23.9	-10.63	86840.4	-7469.1		1	6	-18594	-10455.6		4.99	1.003	6	5
									0.000729902	-0.0616303	0.0323197		0.0596141	-0.133852	0.124901			-49200.3	187293	-24198.3	53171.1	0.411	8.96		-10364.7	-25488	2	4		12570.5	-85127.4	0.977	11.43
									-0.0159759	-0.0357594	0.0565621		-0.0659543	-0.0812494	0.0854324			5434.83	38983.2	1.36	4.21	3437.3	50566.8		10	2	7	5		13.002	2.566	6	8
									0.0116857	-0.0383534	0.034466		0.0446704	-0.081829	0.0882438			7	4	4	7	-12.589	-1.9		-1445.73	-18696.6	3	6		231092	-192041	7	8
									0.0165647	-0.0474508	0.0581445		0.0128443	-0.0847668	0.0821682			9.53	3.858	3.6	5.99	9	5		-2.088	16.689	8.5	19.7		-2.69457e+12	1.20537e+12	7	7
									-0.0290357	-0.0451862	0.0452378		-0.0190796	-0.0617734	0.0651058			4.88	8.086	14005.3	6858.65	-73683.2	64755.7		8	6	8	8		7	6	5.74083e+06	181312
									-0.016823	-0.0443085	0.0488513		0.032333	-0.0632119	0.058013			0.64	3.495	6	3	53107.7	35274		-134342	18105.4	4	10		7967.91	-21013.5	5	5
									0.010683	-0.0375875	0.0349464		-0.0196984	-0.0683443	0.0666049			7.34	6.785	-76214.4	-19909.3	6.021	5.45		10	3	1	7		12.255	2.185	22350.9	21061
									0.0139244	-0.0242727	0.02254		-0.00978308	-0.0546211	0.0494387			8	1	6	7	4455119423241	-3.65001e+12		1.5185e+12	-2.11194e+12	-23319.5	1649.57		9	5	44910.5	13067.9
									-0.0375864	-0.0612317	0.0589241		-0.0155269	-0.0787646	0.078471			7.33	5.002	6.83	6.03	7	1		1.999	8.999	5	4		-295514	17743.2	7.219	5.74
									-0.00570764	-0.0346171	0.0413335		0.0609539	-0.0732669	0.0533147			3	10	7	6	-10523.9	-26791.3		4876.84	62774.8	24553.4	-31906.2		1	6	4.002	9.99
									0.00537097	-0.0238582	0.0287601		-0.0161445	-0.0486102	0.0487339			6	1	5.59	4.39	5.422	6.86		1	5	4	8		5	1	-62860.6	32224.2
									0.014	-0.0319886	0.0315274		0.0159491	-0.0881604	0.0894367			1	6	68830	7802.18	-57019.3	-29451.2		11.422	8.272	97686.1	-67736.1		2	6	-6.11667e+08	3.97296e+08
									0.0176364	-0.0180868	0.0217876		-0.0150246	-0.0616052	0.0580277			10	6	3	7	4.189	3.12		810467	-9.15044e+06	45477.5	-27953.9
									-0.00443399	-0.042651	0.0371011		0.18076	-0.102927	0.0916385			176516	-91794.9	46205.3	7327.06	7	9		8	7	6	6
									-0.0271	-0.0355716	0.0321445		-0.0193264	-0.0867016	0.096254			5	1	25193	-24647.1	9	7		93077.2	11192.7	4	8
									0.0255603	-0.0464293	0.0458902		0.0687382	-0.10378	0.10344			4	7	11543.1	-38483.7	22539.3	-15864.7		752.863	73212.3	-70735.9	98828.3
									-0.0267697	-0.0319186	0.0426861		0.139266	-0.123327	0.110794			205080	32776.5	85295.8	-133484	7	10		14.573	-0.667	5.36	4.57
									0.0163287	-0.0454485	0.0412117		0.0528903	-0.0871117	0.115664			5	1	2.15081e+11	3.89059e+11	3.999	8		3	10	5	8
									-0.00339328	-0.0391937	0.0414442		-0.0305766	-0.0982354	0.106939			10	6	6	4	-412740	107200		10	1	8	6
									-0.00622878	-0.0177185	0.0176548		-0.037327	-0.0474933	0.0400101			6737.73	-28621.1	2757.72	-27797.3	-1.65813e+11	-1.68633e+11		2	7	7	4
									0.0208693	-0.0212972	0.0349065		-0.0739784	-0.0503555	0.0559049			2	8	6011.06	26599	8.371	19.18		7	7	-23967.8	1657.9
									-0.00732675	-0.0317247	0.0306092		-0.0160306	-0.0601926	0.051818			4.99	4.004	9.59	3.93	1.997	9		5	10	3.98	10
									0.00641526	-0.0188375	0.0162916		0.021561	-0.036996	0.025466			4	10	10	3	8	8		5	5	6	6
									0.0348511	-0.0284451	0.030924		-0.0436012	-0.0766696	0.0619656			6398.73	30503.2	9.09	7.94	9	8		8.764	2.594	5	5
									-0.0179439	-0.0479154	0.0394748		0.0289774	-0.0924135	0.09476			1.01	2.006	4	7	56915.2	75741.4		-16903.6	2080.58	2	4
									-0.00376088	-0.0245721	0.0269991		0.0119068	-0.0382139	0.0477716			5	9	9.16465e+08	-1.19357e+09	14.044	1.82		4.314	2.468	10	4
									-0.103683	-0.0444468	0.0480236		0.0480383	-0.0950123	0.0826678			2.02	8.39	7	4	1.993	9.02		6	6.999	6	7
									0.00260172	-0.0334402	0.0213342		-0.0696119	-0.0551989	0.0533215			44015.8	-92049.6	-10706	-25341.6	6	6		10551	-135886	1.05	6.03
									0.0738007	-0.0483674	0.0564701		-0.11382	-0.101113	0.0960232			-24340.5	-22606.2	17.97	-38.66	-3.03142e+09	-3.59321e+08		4.99	1.003	10.49	3.79
									0.00250906	-0.0474422	0.0411487		-0.0608626	-0.105558	0.0975921			-54609.6	6109.11	5.25	10.18	6.999	4		9	6	1	6
									-0.00852184	-0.0491261	0.0513199		0.0478459	-0.0986306	0.115128			16226.5	-33590	7	4	1	6		12570.5	-85127.4	8509.78	-114928
									-0.021504	-0.0537787	0.0437723		0.0288406	-0.0953517	0.0979194			4	5	4	8	-2.595	11.32		13.002	2.566	7	6
									0.00415837	-0.0253699	0.0199524		-0.00997371	-0.0429585	0.0316205			7111.56	-6382.16	6	5	-44136.9	-5397.15		231092	-192041	2	9
									0.0478798	-0.0522278	0.0416731		-0.0711487	-0.117915	0.110025			-13.25	5.571	6	6	4.634	5.11		-2.69457e+12	1.20537e+12	2	9
									-0.027856	-0.0439079	0.0490777		0.0357915	-0.0930844	0.106088			1	10	2791.33	-27389.4	4.287	5.82		7	6	4	7
									-0.00897609	-0.0547278	0.0427391		-0.0081228	-0.127068	0.104543			0.81	4.455	6.79	5.32	7	3		7967.91	-21013.5	0.67	4.68
									0.0200099	-0.0506567	0.0539795		-0.0948406	-0.106498	0.135766			7	8	3.13	10.09	3.996	8		7	6	2	3
									-0.0158915	-0.0497844	0.0463321		-0.0194616	-0.0818573	0.0669098			97655.1	-93541.1	67387.5	-46881	3	3		7.019	5.007	-41834.1	61265
									-0.0306331	-0.0441238	0.032848		0.0612101	-0.0479636	0.0537748			-73691.2	-14740.2	38377	89518.4	-158240	207383		9	5	-16.01	12.7
									-0.00745941	-0.0435706	0.0608371		0.0989382	-0.0834121	0.086253			5.65	5.016	-3.37	13.23	5	10		-295514	17743.2	10.32	8.38
									-0.0343762	-0.063447	0.0554966		-0.0329533	-0.0637903	0.081731			5	8	1	8	5	6		1	6	6.25	3.72
									-0.0214525	-0.0323262	0.03502		0.00849667	-0.0476278	0.0624509			10	1.012	4	10	-9854.52	-54842.6		5	1	-3.97	-9.34
									0.0323104	-0.0412719	0.0340556		0.0261446	-0.059457	0.0604198			-47768.7	-17774.4	3	7	2	6
									-0.0119292	-0.060413	0.0352249		-0.171543	-0.0994865	0.0762399			1	2	6.02	4.88	6	10
									0.00181562	-0.0384902	0.0391332		0.00970714	-0.0639457	0.0826521			80778.9	-79761.1	1	8	7	6
									-0.0129337	-0.0352899	0.0471798		-0.0148011	-0.104444	0.0880579			-6030.46	40120.4	-215548	6256.2	4	3
									0.0149159	-0.0492238	0.0417432		-0.125229	-0.104464	0.0917328			9	6	3	10	337066	-258566
									0.036502	-0.0380743	0.0441068		-0.0947775	-0.105539	0.0944245			10	8	8.22	1.73	7.933	7.86
									0.0165539	-0.0366514	0.0302191		-0.0290622	-0.0706683	0.0648804			-783.85	89665.9	-67763.9	161019	6	3
									0.0183412	-0.0158531	0.0173586		-0.0392966	-0.038844	0.044453			10	8	9	5	8	10
									-0.0100307	-0.0186836	0.0172172		-0.0100497	-0.0411618	0.0416627			7.03	8.332	7	2	9	2
									0.000200399	-0.00368455	0.00375976		0.00150826	-0.0054243	0.00444364			89995.2	-287812	-74236.9	-38322.6	7.18	10.26
									-0.0474617	-0.0509492	0.0616262		-0.00241403	-0.106629	0.123944			75711.8	9990.28	-16.2	19.5	3	10
									-0.0572489	-0.0548641	0.060057		-0.0509828	-0.0994312	0.112692			4	2	5.37	7.54	2	3
									0.0105366	-0.0398912	0.0571899		0.0831749	-0.0837998	0.118432			8263.04	-62753.5	8.04	3.93	7.621	5.83
									0.0122408	-0.0199396	0.018284		-0.0564907	-0.0450777	0.043939			2	7	6	3	4.689	4.33
									0.0275051	-0.0435517	0.0527576		0.0210682	-0.112949	0.114522			900.89	-10107.5	6.05	7.74	10.382	5.42
									-0.00123608	-0.0482027	0.0497132		0.00297003	-0.0563081	0.0765184			7.83	17.396	5	5	8	6
									0.00980298	-0.0534048	0.0526872		0.0370976	-0.115604	0.0913275			9.57782e+06	3.85477e+07	7	6	7.039	-0.01
									0.00358384	-0.0538024	0.0642446		0.0165773	-0.0975591	0.071371			1.02412e+09	5.00364e+09	4	4	6	6
									0.013076	-0.0506194	0.0533193		-0.0519961	-0.112242	0.110804			8	4	8	9	74766.7	-268444
									-0.0301165	-0.0529007	0.0600372		-0.0207092	-0.100519	0.104787			-101684	-20724.6	6	5	10.504	4.81
									0.0482228	-0.0489788	0.0438813		-0.0380641	-0.10358	0.103656			4	7	3461.17	26868.4	-5915.33	-36157.2
									-0.0234278	-0.050537	0.0572245		-0.0319702	-0.0739532	0.0690162			1	3	5	5	0.995	1.68
									0.0398208	-0.063455	0.058799		-0.0220992	-0.0687536	0.0883209			6.04	9.161	-18594	-10455.6	5	6
									-0.0105282	-0.0418142	0.0679187		-0.00872413	-0.0983774	0.0660262			1.08889e+06	-1.41484e+06	2	4	2.48111e+09	7.41718e+08
									-0.0208291	-0.0484051	0.0436385		0.0176958	-0.0473243	0.0588872			3.45	6.24	7	5	10	7
									0.00108644	-0.0365443	0.0422878		-0.0290944	-0.056667	0.0532243			10	1	3	6	1.93711e+06	153628
									-0.0425474	-0.0637106	0.0563956		0.0570273	-0.0758994	0.0890975			5	1.001	8.5	19.7	149321	6182.22
									0.0126627	-0.029597	0.0335397		-0.0196732	-0.0452772	0.046473			7	5	8	8	5	6
									0.00616946	-0.0457479	0.0544454		0.0799057	-0.0775192	0.0953234			770580	-176719	4	10	3.76	8.45
									-0.00362206	-0.0467788	0.0447586		0.00357539	-0.0676636	0.0597136			620287	-36221.8	1	7	8	9
									0.0173607	-0.0258054	0.0208451		-0.0421559	-0.0348251	0.0406501			8.27	7.613	-23319.5	1649.57	4740.54	-36947
									0.0124545	-0.0417523	0.0516831		-0.0176824	-0.0569521	0.0654374			17058.9	13763.6	5	4	-32724.5	-18134.7
									0.00258618	-0.047841	0.0673991		0.00355675	-0.0639214	0.0545464			3	5.998	24553.4	-31906.2	1.629	7.04
									-0.0322332	-0.0641794	0.040749		0.0312645	-0.0469402	0.0620182			23869.1	-44275.7	4	8	1.88	9.21
									-0.0303884	-0.0321532	0.0388427		-0.000264848	-0.0627718	0.078853			3.08	1.695	97686.1	-67736.1	9.463	2.77
									-0.0142645	-0.0401645	0.032523		-0.0063265	-0.0534254	0.0613533			9.93	5.019	45477.5	-27953.9	11935.2	-93642.8
									0.00169235	-0.037095	0.042003		-0.0889277	-0.10474	0.0974624			-4617.57	-71492.9	6	6	6.994	5
									0.0422598	-0.0486654	0.0411344		-0.0569293	-0.0627492	0.0668645			8	7	4	8	5.999	3
									0.0104607	-0.0561623	0.0605193		-0.063997	-0.093676	0.11186			8.28	7.175	-70735.9	98828.3	6.158	8.8
									-0.016409	-0.0257164	0.0244032		0.0225061	-0.0523572	0.0681759			-6679.84	-27583.9	5.36	4.57	19261.5	928.88
									-0.00310034	-0.0420441	0.0557642		-0.0378385	-0.107061	0.089258			5	7	10.02	6.01	4	1
									0.0231283	-0.0361049	0.0423016		-0.0447928	-0.0650459	0.0634752			11.84	-2.249	-28005.1	59377.4	7.169	6.36
									0.0249859	-0.0540242	0.0437178		0.0357087	-0.0936118	0.141035			-37405.3	167273	5	8	5.726	6.2
									-0.0406531	-0.0367769	0.0433065		0.0461184	-0.083435	0.0858503			1	6	8	6	8.557	5.53
									-0.0113652	-0.0383954	0.0382142		0.0400605	-0.0632236	0.058343			-10364.7	-25488	7	4	9.161	6.62
									-0.0077629	-0.0451586	0.0375122		0.0370757	-0.0798876	0.0928469			10	2	-23967.8	1657.9	6	5
									-0.0117837	-0.0613124	0.0387485		0.0129751	-0.0774646	0.0803028			-1445.73	-18696.6	27211.7	-195112	0.977	11.43
									-0.0407798	-0.0392833	0.0360285		-0.0877978	-0.0735898	0.0862148			-2.09	16.689	3.98	10	6	8
									0.0150213	-0.0496154	0.04231		-0.0196425	-0.115971	0.0841325			8	6	6	6	8	3
									0.031152	-0.0399946	0.0346007		0.00607688	-0.0436211	0.0638087			-134342	18105.4	5	5	7	8
									-0.00692734	-0.0424078	0.0512651		-0.0222398	-0.0729008	0.0835252			10	3	2	4	7	7
									-0.0251908	-0.0513795	0.0497502		0.0691758	-0.0835374	0.0959988			1.5185e+12	-2.11194e+12	10	4	5.74083e+06	181312
									-0.0141405	-0.0639862	0.0510496		-0.0442052	-0.0814999	0.0820257			2	8.999	245585	-328498	142661	-54478.7
									-0.00702654	-0.0558589	0.0501032		-0.0952577	-0.0728821	0.0874743			4876.84	62774.8	6	7	5	5
									-0.0123093	-0.0467379	0.0494331		0.011741	-0.0792672	0.0672798			1	5	1.05	6.03	283694	22745.2
									0.00850922	-0.0469964	0.0365055		-0.0165563	-0.0507404	0.0535533			11.42	8.272	10.49	3.79	29.038	-6.26
									0.02337	-0.0403942	0.0458568		0.0232242	-0.0684304	0.0617931			810467	-9.15044e+06	1	6	-46503.7	-47348.5
									-0.00388307	-0.0252265	0.0220721		0.0181811	-0.0581555	0.0596215			8	7	8509.78	-114928	22350.9	21061
									0.00539139	-0.0224497	0.0163987		0.00786757	-0.0123999	0.0201218			0.4	7.088	4	6	44910.5	13067.9
									0.000138107	-0.0182902	0.0184548		0.0149152	-0.0378278	0.0432952			93077.2	11192.7	7	6	7.219	5.74
									-0.0070754	-0.0365469	0.0373702		-0.0125028	-0.030465	0.0308153			752.86	73212.3	8.74	-1.45	4.002	9.99
									-0.019336	-0.0159102	0.0152158		0.0291924	-0.0407146	0.0310026			14.57	-0.667	50848.2	-38593.5	-62860.6	32224.2
									0.063396	-0.0493113	0.0468685		-0.0530696	-0.0808737	0.0832241			7.62	12.543	2	9	-6.11667e+08	3.97296e+08
									0.0341892	-0.0544035	0.0575521		-0.0693505	-0.0862969	0.0922782			3	10	2	9
									-0.0226841	-0.0501227	0.0543849		-0.0345818	-0.111082	0.0645893			10	1	4	7
									-0.0259409	-0.0470447	0.0494473		0.0185836	-0.101865	0.123258			2	7	3.45	8.43
									-0.0484271	-0.0402688	0.0367198		0.0286761	-0.0565486	0.0672988			7	7	0.67	4.68
									0.0776568	-0.0500623	0.0417715		-0.137992	-0.0859838	0.0768216			5	10	8	10
									0.0424704	-0.0676617	0.0509698		-0.0641357	-0.0757143	0.101922			5	5	-850655	2.58093e+06
									0.0448325	-0.0530886	0.0359926		-0.0261086	-0.0838829	0.075837			8.76	2.594	2	3
									0.0113501	-0.0382706	0.0586341		0.0106424	-0.0740274	0.0814954			-16903.6	2080.58	-41834.1	61265
									0.0107473	-0.0232954	0.0267519		0.0129151	-0.064641	0.0497511			4.31	2.468	-16.01	12.7
									-0.00123804	-0.0477396	0.0397113		-0.0269867	-0.0686339	0.0770823			6	6.999	10.32	8.38
									0.00635119	-0.0477343	0.0381035		0.0179942	-0.0761846	0.0743872			10551	-135886	6.25	3.72
									-0.0579883	-0.0506808	0.0478977		-0.10796	-0.0896999	0.0915528			4.99	1.003	-3.97	-9.34
									0.00284083	-0.0366114	0.0341998		0.00831101	-0.0471496	0.067734			9	6
									-0.0585468	-0.037775	0.0338942		-0.0221637	-0.0628367	0.0622149			12570.5	-85127.4
									0.0198652	-0.0416957	0.0525108		0.00189901	-0.0989244	0.071574			13	2.566
									-0.0208175	-0.0549628	0.0627631		-0.040031	-0.0998103	0.10046			231092	-192041
									0.0997427	-0.0628553	0.0604833		-0.00781531	-0.0882653	0.0991195			-2.69457e+12	1.20537e+12
									-0.0092581	-0.0449502	0.0451222		0.0471643	-0.0918791	0.0850799			7	6
									-0.031393	-0.0242647	0.0221507		-0.0209159	-0.0980167	0.0727109			6	1
									-0.0350729	-0.0334368	0.0302023		0.0675081	-0.0968885	0.0653504			6	10
									-0.0967837	-0.0556967	0.0570732		0.0416465	-0.0911174	0.0812656			7967.91	-21013.5
									-0.0229898	-0.0373082	0.0324967		0.0163273	-0.0607967	0.0558635			7	6
									-0.0115511	-0.0396767	0.0443523		0.0341093	-0.0697837	0.062634			7.02	5.007
									0.0111466	-0.051506	0.0502155		-0.0653124	-0.0860911	0.110671			12.26	2.185
									-0.01156	-0.0429857	0.0482099		0.0705513	-0.0921033	0.0673424			9	5
									-0.0215183	-0.0539306	0.0504775		0.0784285	-0.100104	0.0816445			-295514	17743.2
									0.00900521	-0.0483184	0.0381006		0.0203002	-0.0969996	0.0765223			1	6
									0.045445	-0.0405782	0.0391276		0.00573049	-0.0773151	0.0764676			5	1
									0.023536	-0.0209042	0.0244351		-0.0156027	-0.0331588	0.0289125

## Sheet: SupplFig3
SupplFig3a. Mean of the Vector-Strength for the HD ditribution per spatial bin, sessions by session of all animals	SupplFig3a. Std. Dev. of the Vector-Strength for the HD ditribution per spatial bin, sessions by session of all animals	SupplFig.3b: Percentage of bins with highest angular coverage included in the analysis of HD tuning strength for the entire environemnt	SupplFig.3b: Mean Heading-direction tuning response	SupplFig.3b: St.e.m Heading-direction tuning response
0.147024	0.192954	10	0.111974	0.00850562
0.201055	0.125793	20	0.0956103	0.00707944
0.140509	0.132024	30	0.0897911	0.00641916
0.179818	0.153041	40	0.0859754	0.00624355
0.15966	0.210904	50	0.084069	0.00597684
0.147202	0.111655	60	0.0823682	0.00606143
0.124216	0.149711	70	0.0844032	0.00621279
0.13231	0.173379	80	0.0829396	0.00589029
0.224518	0.170414	90	0.083439	0.00580523
0.183122	0.121236	100	0.0835354	0.00581717
0.598378	0.163879
0.593163	0.145347
0.558597	0.200384
0.698158	0.203266
0.727359	0.171078
0.574377	0.283193
0.547296	0.20055
0.749608	0.218974
0.752979	0.172043
0.649411	0.157198
0.528226	0.484764
0.365877	0.195176
0.303291	0.257548
0.295404	0.170586
0.279128	0.239267
0.234427	0.144192
0.143554	0.134238
0.218321	0.15352
0.188697	0.124025
0.198653	0.148965
0.378614	0.104387
0.428544	0.116156
0.263146	0.165054
0.242161	0.210245
0.259655	0.187857
0.282313	0.267297
0.289612	0.17752
0.140877	0.120183
0.241734	0.135912
0.346143	0.117048
0.490658	0.609524
0.546157	0.467581
0.37197	0.294706
0.655235	0.437186
0.282697	0.137392
0.111236	0.137946
0.34551	0.25766
0.196626	0.171231
0.166218	0.186573
0.127985	0.104655
0.280075	0.314999
0.206746	0.215944
0.149705	0.338008
0.258172	0.255543
0.198529	0.268611
0.356851	0.245156
0.212055	0.220851
0.188813	0.156077
0.269972	0.13726
0.247141	0.163786
0.527949	0.312807
0.491614	0.354831
0.146262	0.145715
0.17654	0.116604
0.193882	0.263147
0.211081	0.199917
0.330085	0.184969
0.239818	0.183037
0.192097	0.253856
0.190395	0.195369
0.166729	0.292344
0.15742	0.195589
0.117514	0.303205
0.117581	0.321906
0.195802	0.334963
0.228792	0.340593
0.214149	0.348519
0.374286	0.180616
0.261551	0.314362
0.204105	0.29788
0.229984	0.22777
0.212716	0.261384
0.268753	0.295314
0.141092	0.178133
0.203556	0.284149
0.193032	0.248015
0.098413	0.0665304
0.0842093	0.177737
0.193711	0.217033
0.291761	0.1966
0.187651	0.199333
0.122871	0.211434
0.169631	0.23383
0.23608	0.240193
0.142402	0.197672
0.0964086	0.106149
0.211284	0.197923
0.219038	0.214748
0.200578	0.178537
0.157328	0.219624
0.372142	0.222068
0.328808	0.264184
0.147535	0.119239
0.462689	0.13326
0.275262	0.186034
0.234665	0.137457
0.121266	0.120155
0.230985	0.139569
0.229177	0.195673
0.15532	0.145755
0.102521	0.130193
0.132977	0.114631
0.134397	0.199233
0.20517	0.15667
0.291822	0.14897

## Sheet: SupplFig4
SupplFig4a: time shifts for rigid shifts for HD angles	SupplFig4a: HDtuning for different rigid shifts of HD angles
-0.166667	0.0538424
-0.133333	0.0545416
-0.1	0.0560948
-0.0666667	0.0571462
-0.0333333	0.0590774
0	0.0593375
0.0333333	0.0581904
0.0666667	0.056983
0.1	0.0548898
0.133333	0.0523539
0.166667	0.0498463
0.2	0.0479866
0.233333	0.047222
0.266667	0.0455335
0.3	0.0449875
0.333333	0.0444672
0.366667	0.0433908
0.4	0.0427483
0.433333	0.0418145
0.466667	0.0411725
1	0.0311064
2	0.0311876
3	0.0300115
4	0.0311988
5	0.0293788

[truncated: 2 more sheets: SupplFig5, SupplFig9]
